# Supplementary material for: The chromosome-level Hemerocallis citrina Borani genome provides new insights into the rutin biosynthesis and the lack of colchicine
Source: Hortic Res. 2021 Apr 7;8:89. doi: 10.1038/s41438-021-00539-6 (PMC8027641; doi:10.1038/s41438-021-00539-6)
Supplement: Supplementary file 2 — Supporting Material [file 41438_2021_539_MOESM2_ESM.xls]

Pathway Hierarchy1	Pathway Hierarchy2	KEGG Pathway	Pathway ID	Gene Number	Background number	P-Value	Q-Value	Gene IDs	Hyperlink
Environmental Information Processing	Signaling molecules and interaction	Neuroactive ligand-receptor interaction	ko04080	3	3	0.000000e+00	0.000000e+00	rna-HHC051528,rna-HHC006788,rna-HHC005540	http://www.genome.jp/kegg-bin/show_pathway?ko04080/K05770%09yellow
Metabolism	Biosynthesis of other secondary metabolites	Anthocyanin biosynthesis	ko00942	1	1	0.000000e+00	0.000000e+00	rna-HHC033220	http://www.genome.jp/kegg-bin/show_pathway?ko00942/K12930%09yellow
Metabolism	Biosynthesis of other secondary metabolites	Flavone and flavonol biosynthesis	ko00944	5	5	0.000000e+00	0.000000e+00	rna-HHC030784,rna-HHC005730,rna-HHC030783,rna-HHC040625,rna-HHC004308	http://www.genome.jp/kegg-bin/show_pathway?ko00944/K05280%09yellow
Metabolism	Metabolism of terpenoids and polyketides	Biosynthesis of ansamycins	ko01051	6	6	0.000000e+00	0.000000e+00	rna-HHC036294,rna-HHC036297,rna-HHC052793,rna-HHC016793,rna-HHC039257,rna-HHC021336	http://www.genome.jp/kegg-bin/show_pathway?ko01051/K00615%09yellow
Metabolism	Metabolism of terpenoids and polyketides	Geraniol degradation	ko00281	4	4	0.000000e+00	0.000000e+00	rna-HHC006979,rna-HHC018212,rna-HHC018213,rna-HHC005342	http://www.genome.jp/kegg-bin/show_pathway?ko00281/K01640%09yellow
Metabolism	Metabolism of terpenoids and polyketides	Polyketide sugar unit biosynthesis	ko00523	2	2	0.000000e+00	0.000000e+00	rna-HHC021157,rna-HHC021165	http://www.genome.jp/kegg-bin/show_pathway?ko00523/K12451%09yellow
Organismal Systems	Development	Dorso-ventral axis formation	ko04320	3	3	0.000000e+00	0.000000e+00	rna-HHC052755,rna-HHC022861,rna-HHC018417	http://www.genome.jp/kegg-bin/show_pathway?ko04320/K04368%09yellow
Metabolism	Metabolism of other amino acids	Taurine and hypotaurine metabolism	ko00430	60	67	2.126126e-06	7.813515e-05	rna-HHC023075,rna-HHC027380,rna-HHC041919,rna-HHC053272,rna-HHC032118,rna-HHC031515,rna-HHC023074,rna-HHC021958,rna-HHC037340,rna-HHC030069,rna-HHC047619,rna-HHC026750,rna-HHC012828,rna-HHC054293,rna-HHC030840,rna-HHC017424,rna-HHC017101,rna-HHC047621,rna-HHC050074,rna-HHC030943,rna-HHC012016,rna-HHC020462,rna-HHC050714,rna-HHC012026,rna-HHC012032,rna-HHC012021,rna-HHC053271,rna-HHC014792,rna-HHC…	http://www.genome.jp/kegg-bin/show_pathway?ko00430/K18592%09yellow/K10712%09yellow/K01580%09yellow
Environmental Information Processing	Signal transduction	Hippo signaling pathway	ko04390	88	104	6.660436e-06	2.175742e-04	rna-HHC028148,rna-HHC029645,rna-HHC038633,rna-HHC035875,rna-HHC032266,rna-HHC007947,rna-HHC014224,rna-HHC045633,rna-HHC011327,rna-HHC051311,rna-HHC053292,rna-HHC038530,rna-HHC010479,rna-HHC047431,rna-HHC048226,rna-HHC014223,rna-HHC032207,rna-HHC031025,rna-HHC040940,rna-HHC046528,rna-HHC040937,rna-HHC040077,rna-HHC008922,rna-HHC040132,rna-HHC030209,rna-HHC030948,rna-HHC011011,rna-HHC052794,rna-HHC…	http://www.genome.jp/kegg-bin/show_pathway?ko04390/K03456%09yellow/K04354%09yellow/K06269%09yellow/K08960%09yellow/K06630%09yellow/K06685%09yellow/K04382%09yellow/K03083%09yellow
Environmental Information Processing	Signal transduction	MAPK signaling pathway - yeast	ko04011	87	103	8.663209e-06	2.546984e-04	rna-HHC011166,rna-HHC050197,rna-HHC046510,rna-HHC029774,rna-HHC053070,rna-HHC013445,rna-HHC009023,rna-HHC012248,rna-HHC038576,rna-HHC051438,rna-HHC001434,rna-HHC008922,rna-HHC040077,rna-HHC040937,rna-HHC024766,rna-HHC011011,rna-HHC022729,rna-HHC030948,rna-HHC006997,rna-HHC011516,rna-HHC010479,rna-HHC030600,rna-HHC009634,rna-HHC050925,rna-HHC038637,rna-HHC006970,rna-HHC048976,rna-HHC050277,rna-HHC…	http://www.genome.jp/kegg-bin/show_pathway?ko04011/K06630%09yellow/K06276%09yellow/K12412%09yellow/K03781%09yellow/K00006%09yellow/K10591%09yellow/K00889%09yellow/K02218%09yellow/K00888%09yellow/K15174%09yellow/K19704%09yellow/K04464%09yellow/K02516%09yellow
Cellular Processes	Cell motility	Regulation of actin cytoskeleton	ko04810	95	116	5.427978e-05	1.329855e-03	rna-HHC040584,rna-HHC016894,rna-HHC014014,rna-HHC025260,rna-HHC051291,rna-HHC035129,rna-HHC029195,rna-HHC035507,rna-HHC002328,rna-HHC042497,rna-HHC018080,rna-HHC015331,rna-HHC044972,rna-HHC034985,rna-HHC042351,rna-HHC004717,rna-HHC032142,rna-HHC036201,rna-HHC042259,rna-HHC025315,rna-HHC044731,rna-HHC045366,rna-HHC008774,rna-HHC029664,rna-HHC034890,rna-HHC044970,rna-HHC007062,rna-HHC006378,rna-HHC…	http://www.genome.jp/kegg-bin/show_pathway?ko04810/K05768%09yellow/K05765%09yellow/K06269%09yellow/K00921%09yellow/K05755%09yellow/K04392%09yellow/K05756%09yellow/K05759%09yellow/K05757%09yellow/K00889%09yellow/K05752%09yellow/K05758%09yellow/K04368%09yellow/K05750%09yellow/K05754%09yellow
Organismal Systems	Environmental adaptation	Circadian rhythm - plant	ko04712	83	100	5.341182e-05	1.329855e-03	rna-HHC049675,rna-HHC012099,rna-HHC045771,rna-HHC012114,rna-HHC027857,rna-HHC044573,rna-HHC042340,rna-HHC022442,rna-HHC017960,rna-HHC028706,rna-HHC001093,rna-HHC046457,rna-HHC015250,rna-HHC031865,rna-HHC011499,rna-HHC048392,rna-HHC039835,rna-HHC004310,rna-HHC015249,rna-HHC020438,rna-HHC050102,rna-HHC004546,rna-HHC050101,rna-HHC020428,rna-HHC052971,rna-HHC040587,rna-HHC012030,rna-HHC000083,rna-HHC…	http://www.genome.jp/kegg-bin/show_pathway?ko04712/K03097%09yellow/K16240%09yellow/K00660%09yellow/K16223%09yellow/K12115%09yellow/K12120%09yellow/K16241%09yellow/K12125%09yellow/K12126%09yellow/K12121%09yellow/K10143%09yellow/K12130%09yellow/K12129%09yellow/K03115%09yellow/K12124%09yellow/K12118%09yellow/K12119%09yellow
Metabolism	Lipid metabolism	Arachidonic acid metabolism	ko00590	70	83	5.928929e-05	1.340850e-03	rna-HHC041920,rna-HHC012047,rna-HHC023076,rna-HHC022720,rna-HHC019596,rna-HHC014793,rna-HHC030564,rna-HHC012037,rna-HHC012033,rna-HHC011829,rna-HHC030839,rna-HHC005979,rna-HHC047620,rna-HHC012034,rna-HHC030841,rna-HHC012118,rna-HHC049201,rna-HHC014794,rna-HHC037339,rna-HHC043633,rna-HHC051792,rna-HHC053274,rna-HHC012014,rna-HHC043659,rna-HHC054228,rna-HHC053613,rna-HHC009814,rna-HHC030127,rna-HHC…	http://www.genome.jp/kegg-bin/show_pathway?ko00590/K18592%09yellow/K14674%09yellow/K00432%09yellow/K01047%09yellow/K01254%09yellow/K00079%09yellow
Environmental Information Processing	Signal transduction	Hippo signaling pathway -fly	ko04391	85	103	6.899120e-05	1.448815e-03	rna-HHC052876,rna-HHC052453,rna-HHC050277,rna-HHC012826,rna-HHC014633,rna-HHC042458,rna-HHC022364,rna-HHC026075,rna-HHC021710,rna-HHC027805,rna-HHC008169,rna-HHC005371,rna-HHC026944,rna-HHC009519,rna-HHC037873,rna-HHC023754,rna-HHC006928,rna-HHC016056,rna-HHC052139,rna-HHC021631,rna-HHC051823,rna-HHC030402,rna-HHC027955,rna-HHC051787,rna-HHC045166,rna-HHC028951,rna-HHC038136,rna-HHC043262,rna-HHC…	http://www.genome.jp/kegg-bin/show_pathway?ko04391/K06630%09yellow/K16675%09yellow/K03456%09yellow/K04382%09yellow/K04354%09yellow/K08960%09yellow/K06685%09yellow
Cellular Processes	Cell growth and death	Oocyte meiosis	ko04114	175	227	1.238366e-04	2.427197e-03	rna-HHC027490,rna-HHC037396,rna-HHC050965,rna-HHC041232,rna-HHC036298,rna-HHC002471,rna-HHC016872,rna-HHC014458,rna-HHC039425,rna-HHC048761,rna-HHC002448,rna-HHC002921,rna-HHC039427,rna-HHC025716,rna-HHC021696,rna-HHC040132,rna-HHC018153,rna-HHC032207,rna-HHC049506,rna-HHC038530,rna-HHC028115,rna-HHC029958,rna-HHC012826,rna-HHC032142,rna-HHC053873,rna-HHC039426,rna-HHC007812,rna-HHC018080,rna-HHC…	http://www.genome.jp/kegg-bin/show_pathway?ko04114/K02183%09yellow/K03350%09yellow/K11584%09yellow/K06630%09yellow/K06269%09yellow/K03456%09yellow/K03094%09yellow/K03363%09yellow/K03347%09yellow/K02365%09yellow/K06268%09yellow/K02178%09yellow/K03349%09yellow/K03868%09yellow/K02206%09yellow/K04382%09yellow/K03357%09yellow/K03354%09yellow/K06669%09yellow/K02537%09yellow/K04368%09yellow/K03348%09yel…
Organismal Systems	Circulatory system	Adrenergic signaling in cardiomyocytes	ko04261	89	110	2.111171e-04	3.651085e-03	rna-HHC004176,rna-HHC017091,rna-HHC002921,rna-HHC022633,rna-HHC000475,rna-HHC001696,rna-HHC021696,rna-HHC001418,rna-HHC048246,rna-HHC041893,rna-HHC050965,rna-HHC045894,rna-HHC039559,rna-HHC027490,rna-HHC005510,rna-HHC004183,rna-HHC002471,rna-HHC036298,rna-HHC011230,rna-HHC035576,rna-HHC028148,rna-HHC029645,rna-HHC044001,rna-HHC045633,rna-HHC014224,rna-HHC028115,rna-HHC046528,rna-HHC040132,rna-HHC…	http://www.genome.jp/kegg-bin/show_pathway?ko04261/K02183%09yellow/K04382%09yellow/K11584%09yellow/K04354%09yellow/K11583%09yellow/K03456%09yellow/K06269%09yellow
Organismal Systems	Immune system	Fc gamma R-mediated phagocytosis	ko04666	92	114	2.050308e-04	3.651085e-03	rna-HHC021158,rna-HHC048976,rna-HHC051154,rna-HHC003989,rna-HHC034477,rna-HHC026947,rna-HHC021436,rna-HHC037179,rna-HHC015176,rna-HHC004718,rna-HHC039089,rna-HHC018417,rna-HHC018349,rna-HHC014079,rna-HHC035558,rna-HHC008202,rna-HHC030063,rna-HHC024435,rna-HHC040751,rna-HHC022861,rna-HHC011598,rna-HHC043655,rna-HHC037689,rna-HHC037324,rna-HHC019913,rna-HHC000872,rna-HHC013808,rna-HHC053824,rna-HHC…	http://www.genome.jp/kegg-bin/show_pathway?ko04666/K01115%09yellow/K00889%09yellow/K05765%09yellow/K04688%09yellow/K05755%09yellow/K04368%09yellow/K04392%09yellow/K04718%09yellow/K05754%09yellow/K05756%09yellow/K05768%09yellow/K05758%09yellow/K05757%09yellow
Genetic Information Processing	Folding, sorting and degradation	Protein export	ko03060	99	124	2.792968e-04	4.561848e-03	rna-HHC019218,rna-HHC050348,rna-HHC014462,rna-HHC006905,rna-HHC038401,rna-HHC027865,rna-HHC050324,rna-HHC036009,rna-HHC021435,rna-HHC016155,rna-HHC042592,rna-HHC003872,rna-HHC015486,rna-HHC010467,rna-HHC000728,rna-HHC045083,rna-HHC005386,rna-HHC020432,rna-HHC031739,rna-HHC040317,rna-HHC006633,rna-HHC010253,rna-HHC043391,rna-HHC024547,rna-HHC020158,rna-HHC015450,rna-HHC012902,rna-HHC048794,rna-HHC…	http://www.genome.jp/kegg-bin/show_pathway?ko03060/K03217%09yellow/K13280%09yellow/K12272%09yellow/K09540%09yellow/K09647%09yellow/K03107%09yellow/K12948%09yellow/K09490%09yellow/K03106%09yellow/K03108%09yellow/K03105%09yellow/K03100%09yellow/K03070%09yellow/K03118%09yellow/K12946%09yellow/K03109%09yellow/K10956%09yellow/K03104%09yellow/K07342%09yellow/K09648%09yellow/K09481%09yellow/K12275%09yel…
Genetic Information Processing	Translation	mRNA surveillance pathway	ko03015	223	298	4.797270e-04	7.051987e-03	rna-HHC025150,rna-HHC015620,rna-HHC041416,rna-HHC028780,rna-HHC009522,rna-HHC051338,rna-HHC014148,rna-HHC044756,rna-HHC035549,rna-HHC009519,rna-HHC038724,rna-HHC038469,rna-HHC018080,rna-HHC017906,rna-HHC042631,rna-HHC013780,rna-HHC047304,rna-HHC008984,rna-HHC025021,rna-HHC032142,rna-HHC014224,rna-HHC028115,rna-HHC050136,rna-HHC044001,rna-HHC003391,rna-HHC050504,rna-HHC022966,rna-HHC017261,rna-HHC…	http://www.genome.jp/kegg-bin/show_pathway?ko03015/K14400%09yellow/K14411%09yellow/K12882%09yellow/K14407%09yellow/K14398%09yellow/K13126%09yellow/K14396%09yellow/K11583%09yellow/K03456%09yellow/K03265%09yellow/K06269%09yellow/K14406%09yellow/K03267%09yellow/K14328%09yellow/K14404%09yellow/K04354%09yellow/K11584%09yellow/K14409%09yellow/K13171%09yellow/K12881%09yellow/K06100%09yellow/K14376%09yel…
Metabolism	Biosynthesis of other secondary metabolites	Flavonoid biosynthesis	ko00941	65	79	4.650501e-04	7.051987e-03	rna-HHC002162,rna-HHC031108,rna-HHC020428,rna-HHC054008,rna-HHC004372,rna-HHC050101,rna-HHC015258,rna-HHC020440,rna-HHC005730,rna-HHC050092,rna-HHC000219,rna-HHC037298,rna-HHC025507,rna-HHC040625,rna-HHC014829,rna-HHC013198,rna-HHC036422,rna-HHC008209,rna-HHC001093,rna-HHC009058,rna-HHC031103,rna-HHC005314,rna-HHC033319,rna-HHC045771,rna-HHC012699,rna-HHC013197,rna-HHC020438,rna-HHC050102,rna-HHC…	http://www.genome.jp/kegg-bin/show_pathway?ko00941/K13065%09yellow/K05278%09yellow/K00660%09yellow/K09754%09yellow/K05277%09yellow/K05280%09yellow/K01859%09yellow/K00487%09yellow/K00588%09yellow/K08695%09yellow
Environmental Information Processing	Signal transduction	Sphingolipid signaling pathway	ko04071	131	170	7.471474e-04	1.046006e-02	rna-HHC050197,rna-HHC028628,rna-HHC035878,rna-HHC024435,rna-HHC029648,rna-HHC028165,rna-HHC001905,rna-HHC027458,rna-HHC013808,rna-HHC000872,rna-HHC053824,rna-HHC033717,rna-HHC043924,rna-HHC037689,rna-HHC022861,rna-HHC011598,rna-HHC040751,rna-HHC053848,rna-HHC047431,rna-HHC048226,rna-HHC018979,rna-HHC053666,rna-HHC050561,rna-HHC027965,rna-HHC036179,rna-HHC022418,rna-HHC027964,rna-HHC002941,rna-HHC…	http://www.genome.jp/kegg-bin/show_pathway?ko04071/K06276%09yellow/K04382%09yellow/K00654%09yellow/K01115%09yellow/K04354%09yellow/K11584%09yellow/K11583%09yellow/K04718%09yellow/K04368%09yellow/K04392%09yellow/K12349%09yellow/K03456%09yellow/K04710%09yellow/K04712%09yellow/K04716%09yellow
Environmental Information Processing	Signal transduction	PI3K-Akt signaling pathway	ko04151	179	238	9.995309e-04	1.335737e-02	rna-HHC033152,rna-HHC043534,rna-HHC008169,rna-HHC027805,rna-HHC027034,rna-HHC004399,rna-HHC043266,rna-HHC006521,rna-HHC032224,rna-HHC052876,rna-HHC027962,rna-HHC037487,rna-HHC014079,rna-HHC010005,rna-HHC038718,rna-HHC045166,rna-HHC051823,rna-HHC030402,rna-HHC052139,rna-HHC017154,rna-HHC006818,rna-HHC053848,rna-HHC004774,rna-HHC017460,rna-HHC043924,rna-HHC027458,rna-HHC002618,rna-HHC005907,rna-HHC…	http://www.genome.jp/kegg-bin/show_pathway?ko04151/K11584%09yellow/K07198%09yellow/K06630%09yellow/K03259%09yellow/K11583%09yellow/K07204%09yellow/K02991%09yellow/K04392%09yellow/K04382%09yellow/K09487%09yellow/K04079%09yellow/K02206%09yellow/K06276%09yellow/K03083%09yellow/K03456%09yellow/K04354%09yellow/K04688%09yellow/K04368%09yellow/K08266%09yellow
Genetic Information Processing	Folding, sorting and degradation	RNA degradation	ko03018	214	288	1.157085e-03	1.479056e-02	rna-HHC037245,rna-HHC043202,rna-HHC001995,rna-HHC010140,rna-HHC004565,rna-HHC015407,rna-HHC048877,rna-HHC042168,rna-HHC053649,rna-HHC027019,rna-HHC003268,rna-HHC046722,rna-HHC035128,rna-HHC046719,rna-HHC028398,rna-HHC047561,rna-HHC050469,rna-HHC008981,rna-HHC021789,rna-HHC024024,rna-HHC000039,rna-HHC043260,rna-HHC048800,rna-HHC015411,rna-HHC040493,rna-HHC022072,rna-HHC029661,rna-HHC019571,rna-HHC…	http://www.genome.jp/kegg-bin/show_pathway?ko03018/K10643%09yellow/K04077%09yellow/K01148%09yellow/K12617%09yellow/K12603%09yellow/K12592%09yellow/K13126%09yellow/K12599%09yellow/K12598%09yellow/K12589%09yellow/K12580%09yellow/K11600%09yellow/K12611%09yellow/K12605%09yellow/K12619%09yellow/K12604%09yellow/K12608%09yellow/K00850%09yellow/K12606%09yellow/K00962%09yellow/K12616%09yellow/K03678%09yel…
Organismal Systems	Nervous system	Dopaminergic synapse	ko04728	91	116	1.378370e-03	1.654309e-02	rna-HHC042594,rna-HHC038136,rna-HHC038718,rna-HHC052139,rna-HHC006251,rna-HHC017154,rna-HHC006818,rna-HHC049330,rna-HHC045917,rna-HHC013669,rna-HHC000389,rna-HHC010005,rna-HHC040588,rna-HHC005181,rna-HHC035578,rna-HHC043266,rna-HHC043739,rna-HHC027962,rna-HHC033152,rna-HHC027034,rna-HHC022418,rna-HHC002941,rna-HHC030209,rna-HHC048226,rna-HHC047431,rna-HHC027965,rna-HHC053292,rna-HHC035262,rna-HHC…	http://www.genome.jp/kegg-bin/show_pathway?ko04728/K11584%09yellow/K04354%09yellow/K11583%09yellow/K04382%09yellow/K06269%09yellow/K03456%09yellow/K02183%09yellow/K03083%09yellow
Organismal Systems	Nervous system	Long-term depression	ko04730	20	22	1.406725e-03	1.654309e-02	rna-HHC030209,rna-HHC046528,rna-HHC021631,rna-HHC002471,rna-HHC052139,rna-HHC028628,rna-HHC047431,rna-HHC022861,rna-HHC017091,rna-HHC018417,rna-HHC037873,rna-HHC011327,rna-HHC052755,rna-HHC009519,rna-HHC043924,rna-HHC048246,rna-HHC000389,rna-HHC013669,rna-HHC028148,rna-HHC045917	http://www.genome.jp/kegg-bin/show_pathway?ko04730/K04382%09yellow/K03456%09yellow/K04368%09yellow
Environmental Information Processing	Signal transduction	TGF-beta signaling pathway	ko04350	54	66	1.557916e-03	1.761643e-02	rna-HHC030209,rna-HHC021414,rna-HHC046528,rna-HHC010236,rna-HHC023825,rna-HHC006496,rna-HHC047431,rna-HHC039394,rna-HHC006962,rna-HHC011327,rna-HHC019431,rna-HHC028148,rna-HHC027947,rna-HHC010691,rna-HHC034192,rna-HHC042156,rna-HHC002471,rna-HHC039425,rna-HHC016872,rna-HHC028253,rna-HHC028628,rna-HHC002448,rna-HHC048761,rna-HHC017091,rna-HHC025716,rna-HHC039427,rna-HHC043924,rna-HHC006790,rna-HHC…	http://www.genome.jp/kegg-bin/show_pathway?ko04350/K04382%09yellow/K03094%09yellow/K03347%09yellow/K04681%09yellow/K03456%09yellow/K04498%09yellow/K03868%09yellow/K04688%09yellow
Metabolism	Lipid metabolism	Ether lipid metabolism	ko00565	59	73	1.910660e-03	2.006193e-02	rna-HHC006991,rna-HHC043125,rna-HHC030564,rna-HHC041847,rna-HHC022720,rna-HHC021256,rna-HHC051324,rna-HHC044763,rna-HHC035558,rna-HHC011599,rna-HHC026082,rna-HHC012118,rna-HHC034422,rna-HHC049201,rna-HHC021166,rna-HHC049422,rna-HHC054228,rna-HHC034477,rna-HHC032089,rna-HHC041785,rna-HHC021158,rna-HHC005189,rna-HHC028718,rna-HHC000159,rna-HHC015222,rna-HHC005320,rna-HHC032202,rna-HHC015357,rna-HHC…	http://www.genome.jp/kegg-bin/show_pathway?ko00565/K00993%09yellow/K01115%09yellow/K01047%09yellow/K14674%09yellow/K13519%09yellow/K13510%09yellow
Organismal Systems	Nervous system	Glutamatergic synapse	ko04724	59	73	1.910660e-03	2.006193e-02	rna-HHC017216,rna-HHC024435,rna-HHC013900,rna-HHC008545,rna-HHC036065,rna-HHC029443,rna-HHC002134,rna-HHC000872,rna-HHC053824,rna-HHC051853,rna-HHC040751,rna-HHC053965,rna-HHC011598,rna-HHC012943,rna-HHC047865,rna-HHC043469,rna-HHC053666,rna-HHC018979,rna-HHC045353,rna-HHC036010,rna-HHC021305,rna-HHC048087,rna-HHC046667,rna-HHC029958,rna-HHC032204,rna-HHC002525,rna-HHC030843,rna-HHC031620,rna-HHC…	http://www.genome.jp/kegg-bin/show_pathway?ko04724/K01115%09yellow/K06268%09yellow/K01915%09yellow/K14207%09yellow
Organismal Systems	Immune system	Platelet activation	ko04611	14	15	2.063766e-03	2.092232e-02	rna-HHC052794,rna-HHC038633,rna-HHC051254,rna-HHC053292,rna-HHC018080,rna-HHC034534,rna-HHC006251,rna-HHC036298,rna-HHC014014,rna-HHC041893,rna-HHC032142,rna-HHC043739,rna-HHC025315,rna-HHC040132	http://www.genome.jp/kegg-bin/show_pathway?ko04611/K06269%09yellow
Environmental Information Processing	Signal transduction	Phospholipase D signaling pathway	ko04072	77	98	2.599537e-03	2.547546e-02	rna-HHC051817,rna-HHC043125,rna-HHC022455,rna-HHC033911,rna-HHC015176,rna-HHC021256,rna-HHC025209,rna-HHC046915,rna-HHC041847,rna-HHC011599,rna-HHC030063,rna-HHC026082,rna-HHC015390,rna-HHC035558,rna-HHC004228,rna-HHC021166,rna-HHC018417,rna-HHC052201,rna-HHC034477,rna-HHC032089,rna-HHC049422,rna-HHC021158,rna-HHC028718,rna-HHC048976,rna-HHC005189,rna-HHC009095,rna-HHC015634,rna-HHC000159,rna-HHC…	http://www.genome.jp/kegg-bin/show_pathway?ko04072/K00901%09yellow/K01115%09yellow/K13523%09yellow/K07937%09yellow/K00889%09yellow/K04718%09yellow/K04368%09yellow/K01528%09yellow
Genetic Information Processing	Transcription	Spliceosome	ko03040	312	432	2.926384e-03	2.703116e-02	rna-HHC012515,rna-HHC016853,rna-HHC043415,rna-HHC019134,rna-HHC036985,rna-HHC005325,rna-HHC033168,rna-HHC001526,rna-HHC052403,rna-HHC019278,rna-HHC008740,rna-HHC052901,rna-HHC041248,rna-HHC014545,rna-HHC014746,rna-HHC022612,rna-HHC006674,rna-HHC041416,rna-HHC018167,rna-HHC014775,rna-HHC040208,rna-HHC032330,rna-HHC053804,rna-HHC052265,rna-HHC023684,rna-HHC020459,rna-HHC046507,rna-HHC018092,rna-HHC…	http://www.genome.jp/kegg-bin/show_pathway?ko03040/K12833%09yellow/K06063%09yellow/K12829%09yellow/K12733%09yellow/K12842%09yellow/K12847%09yellow/K12843%09yellow/K12854%09yellow/K12885%09yellow/K12827%09yellow/K03283%09yellow/K12826%09yellow/K12621%09yellow/K12836%09yellow/K12900%09yellow/K12820%09yellow/K12882%09yellow/K12818%09yellow/K12844%09yellow/K12860%09yellow/K12896%09yellow/K12825%09yel…
Metabolism	Biosynthesis of other secondary metabolites	Indole alkaloid biosynthesis	ko00901	18	20	2.942167e-03	2.703116e-02	rna-HHC047551,rna-HHC049934,rna-HHC014160,rna-HHC002717,rna-HHC002692,rna-HHC014159,rna-HHC042513,rna-HHC009329,rna-HHC000102,rna-HHC028992,rna-HHC053707,rna-HHC046697,rna-HHC011658,rna-HHC002685,rna-HHC006801,rna-HHC029683,rna-HHC011659,rna-HHC028738	http://www.genome.jp/kegg-bin/show_pathway?ko00901/K08233%09yellow/K21026%09yellow
Organismal Systems	Immune system	Antigen processing and presentation	ko04612	75	96	3.833028e-03	3.414880e-02	rna-HHC027611,rna-HHC008893,rna-HHC006354,rna-HHC043959,rna-HHC037330,rna-HHC049269,rna-HHC009402,rna-HHC019439,rna-HHC006037,rna-HHC016943,rna-HHC034520,rna-HHC049560,rna-HHC008742,rna-HHC006353,rna-HHC014776,rna-HHC045993,rna-HHC003450,rna-HHC029637,rna-HHC000334,rna-HHC010939,rna-HHC004076,rna-HHC006038,rna-HHC014233,rna-HHC018029,rna-HHC045708,rna-HHC030407,rna-HHC045726,rna-HHC052390,rna-HHC…	http://www.genome.jp/kegg-bin/show_pathway?ko04612/K08064%09yellow/K04079%09yellow/K03283%09yellow/K08054%09yellow/K01365%09yellow/K01369%09yellow/K09489%09yellow/K08057%09yellow/K08059%09yellow/K08065%09yellow/K08066%09yellow
Environmental Information Processing	Signal transduction	MAPK signaling pathway	ko04010	61	77	4.229814e-03	3.657545e-02	rna-HHC006046,rna-HHC003451,rna-HHC008752,rna-HHC014775,rna-HHC009122,rna-HHC048717,rna-HHC009474,rna-HHC011290,rna-HHC014079,rna-HHC021481,rna-HHC006345,rna-HHC018417,rna-HHC006049,rna-HHC039657,rna-HHC048718,rna-HHC017348,rna-HHC016761,rna-HHC001918,rna-HHC003047,rna-HHC002733,rna-HHC012873,rna-HHC008740,rna-HHC040637,rna-HHC002328,rna-HHC035507,rna-HHC023165,rna-HHC051830,rna-HHC011109,rna-HHC…	http://www.genome.jp/kegg-bin/show_pathway?ko04010/K03283%09yellow/K04464%09yellow/K06268%09yellow/K04424%09yellow/K04392%09yellow/K04368%09yellow/K04460%09yellow/K04459%09yellow
Metabolism	Amino acid metabolism	Tryptophan metabolism	ko00380	58	73	4.447749e-03	3.736109e-02	rna-HHC043385,rna-HHC023162,rna-HHC043823,rna-HHC016376,rna-HHC036625,rna-HHC017163,rna-HHC008584,rna-HHC051275,rna-HHC024766,rna-HHC054270,rna-HHC015313,rna-HHC009703,rna-HHC035807,rna-HHC010527,rna-HHC001390,rna-HHC034563,rna-HHC050457,rna-HHC043569,rna-HHC021708,rna-HHC001362,rna-HHC053070,rna-HHC047218,rna-HHC001377,rna-HHC044931,rna-HHC003998,rna-HHC002296,rna-HHC020893,rna-HHC054238,rna-HHC…	http://www.genome.jp/kegg-bin/show_pathway?ko00380/K03781%09yellow/K11816%09yellow/K00164%09yellow/K00128%09yellow/K01426%09yellow/K16903%09yellow/K07408%09yellow
Organismal Systems	Endocrine system	Estrogen signaling pathway	ko04915	52	65	4.857070e-03	3.966607e-02	rna-HHC019006,rna-HHC007812,rna-HHC022243,rna-HHC001918,rna-HHC040588,rna-HHC048718,rna-HHC008740,rna-HHC040637,rna-HHC049019,rna-HHC048717,rna-HHC008752,rna-HHC014775,rna-HHC006046,rna-HHC003451,rna-HHC007221,rna-HHC039918,rna-HHC006049,rna-HHC018417,rna-HHC021481,rna-HHC006345,rna-HHC004183,rna-HHC037327,rna-HHC035253,rna-HHC042588,rna-HHC004013,rna-HHC039559,rna-HHC002618,rna-HHC027490,rna-HHC…	http://www.genome.jp/kegg-bin/show_pathway?ko04915/K09487%09yellow/K02183%09yellow/K03283%09yellow/K04079%09yellow/K09571%09yellow/K04368%09yellow
Cellular Processes	Transport and catabolism	Phagosome	ko04145	148	199	5.101889e-03	4.053934e-02	rna-HHC017564,rna-HHC051811,rna-HHC024361,rna-HHC000287,rna-HHC019439,rna-HHC017133,rna-HHC045366,rna-HHC047779,rna-HHC042099,rna-HHC048200,rna-HHC017623,rna-HHC010395,rna-HHC047235,rna-HHC007493,rna-HHC021199,rna-HHC036212,rna-HHC022866,rna-HHC047234,rna-HHC029758,rna-HHC022855,rna-HHC051035,rna-HHC033885,rna-HHC027971,rna-HHC049671,rna-HHC004076,rna-HHC035995,rna-HHC000631,rna-HHC053222,rna-HHC…	http://www.genome.jp/kegg-bin/show_pathway?ko04145/K07375%09yellow/K00921%09yellow/K02154%09yellow/K03661%09yellow/K08054%09yellow/K02151%09yellow/K09481%09yellow/K10956%09yellow/K02155%09yellow/K07374%09yellow/K07889%09yellow/K04392%09yellow/K02145%09yellow/K02152%09yellow/K01365%09yellow/K02147%09yellow/K08492%09yellow/K02146%09yellow/K08517%09yellow/K08057%09yellow/K02150%09yellow/K02144%09yel…
Metabolism	Metabolism of other amino acids	Phosphonate and phosphinate metabolism	ko00440	20	23	5.991862e-03	4.599824e-02	rna-HHC051324,rna-HHC040856,rna-HHC039038,rna-HHC006611,rna-HHC018190,rna-HHC006991,rna-HHC048134,rna-HHC015115,rna-HHC007987,rna-HHC052161,rna-HHC022663,rna-HHC016238,rna-HHC005803,rna-HHC050646,rna-HHC005320,rna-HHC004271,rna-HHC035037,rna-HHC024731,rna-HHC005321,rna-HHC042403	http://www.genome.jp/kegg-bin/show_pathway?ko00440/K00993%09yellow/K00967%09yellow/K00968%09yellow
Organismal Systems	Digestive system	Protein digestion and absorption	ko04974	16	18	6.101808e-03	4.599824e-02	rna-HHC033341,rna-HHC047046,rna-HHC048808,rna-HHC048807,rna-HHC023435,rna-HHC000751,rna-HHC019001,rna-HHC040733,rna-HHC029013,rna-HHC011054,rna-HHC030006,rna-HHC048428,rna-HHC002240,rna-HHC047569,rna-HHC038908,rna-HHC047047	http://www.genome.jp/kegg-bin/show_pathway?ko04974/K01285%09yellow/K14207%09yellow/K01278%09yellow
Metabolism	Carbohydrate metabolism	Glycolysis / Gluconeogenesis	ko00010	202	277	6.628633e-03	4.730869e-02	rna-HHC046376,rna-HHC034078,rna-HHC033389,rna-HHC045752,rna-HHC049593,rna-HHC005934,rna-HHC048490,rna-HHC034979,rna-HHC014212,rna-HHC022012,rna-HHC001670,rna-HHC019424,rna-HHC049376,rna-HHC017597,rna-HHC013597,rna-HHC028112,rna-HHC028214,rna-HHC001153,rna-HHC021330,rna-HHC029473,rna-HHC002422,rna-HHC003829,rna-HHC014953,rna-HHC048768,rna-HHC024474,rna-HHC001914,rna-HHC009467,rna-HHC045897,rna-HHC…	http://www.genome.jp/kegg-bin/show_pathway?ko00010/K01785%09yellow/K00850%09yellow/K03103%09yellow/K00161%09yellow/K01803%09yellow/K01895%09yellow/K01792%09yellow/K00873%09yellow/K00627%09yellow/K03841%09yellow/K00895%09yellow/K01810%09yellow/K00927%09yellow/K00134%09yellow/K01623%09yellow/K01568%09yellow/K18857%09yellow/K00131%09yellow/K00162%09yellow/K01834%09yellow/K00844%09yellow/K00382%09yel…
Metabolism	Lipid metabolism	alpha-Linolenic acid metabolism	ko00592	85	111	6.584106e-03	4.730869e-02	rna-HHC019465,rna-HHC030564,rna-HHC035214,rna-HHC041996,rna-HHC022720,rna-HHC035796,rna-HHC010049,rna-HHC053656,rna-HHC019464,rna-HHC044851,rna-HHC035193,rna-HHC049201,rna-HHC012118,rna-HHC051686,rna-HHC001865,rna-HHC026497,rna-HHC049764,rna-HHC014023,rna-HHC035791,rna-HHC014998,rna-HHC032149,rna-HHC034526,rna-HHC024474,rna-HHC051586,rna-HHC046960,rna-HHC050472,rna-HHC022237,rna-HHC010210,rna-HHC…	http://www.genome.jp/kegg-bin/show_pathway?ko00592/K05894%09yellow/K01047%09yellow/K00454%09yellow/K14674%09yellow/K10526%09yellow/K07513%09yellow/K00232%09yellow/K10525%09yellow/K18857%09yellow/K10527%09yellow/K01723%09yellow/K10528%09yellow
Metabolism	Lipid metabolism	Linoleic acid metabolism	ko00591	33	40	6.758384e-03	4.730869e-02	rna-HHC028147,rna-HHC015718,rna-HHC023104,rna-HHC015357,rna-HHC015222,rna-HHC012871,rna-HHC019657,rna-HHC048872,rna-HHC039828,rna-HHC048659,rna-HHC038430,rna-HHC006896,rna-HHC054228,rna-HHC015228,rna-HHC012118,rna-HHC049201,rna-HHC049203,rna-HHC001865,rna-HHC015717,rna-HHC041993,rna-HHC018251,rna-HHC015225,rna-HHC015217,rna-HHC030564,rna-HHC019224,rna-HHC041996,rna-HHC022720,rna-HHC010049,rna-HHC…	http://www.genome.jp/kegg-bin/show_pathway?ko00591/K00454%09yellow/K15718%09yellow/K14674%09yellow/K01047%09yellow
Metabolism	Lipid metabolism	Glycerolipid metabolism	ko00561	107	142	7.094080e-03	4.850371e-02	rna-HHC006405,rna-HHC004466,rna-HHC034845,rna-HHC034343,rna-HHC014705,rna-HHC015222,rna-HHC015634,rna-HHC016805,rna-HHC015357,rna-HHC025209,rna-HHC049233,rna-HHC042197,rna-HHC044763,rna-HHC001646,rna-HHC015390,rna-HHC053278,rna-HHC018916,rna-HHC004228,rna-HHC018534,rna-HHC012118,rna-HHC049201,rna-HHC006406,rna-HHC036805,rna-HHC037026,rna-HHC010362,rna-HHC003069,rna-HHC025829,rna-HHC027146,rna-HHC…	http://www.genome.jp/kegg-bin/show_pathway?ko00561/K01054%09yellow/K09480%09yellow/K03715%09yellow/K13508%09yellow/K14674%09yellow/K13523%09yellow/K00655%09yellow/K00901%09yellow/K13519%09yellow/K00128%09yellow/K06118%09yellow/K14457%09yellow/K13513%09yellow/K00679%09yellow/K11155%09yellow/K15728%09yellow/K06119%09yellow/K00864%09yellow/K00630%09yellow
Metabolism	Amino acid metabolism	Alanine, aspartate and glutamate metabolism	ko00250	81	106	8.449136e-03	5.645559e-02	rna-HHC032542,rna-HHC052608,rna-HHC049093,rna-HHC038315,rna-HHC047807,rna-HHC021302,rna-HHC030950,rna-HHC013224,rna-HHC044642,rna-HHC005632,rna-HHC041220,rna-HHC018445,rna-HHC045352,rna-HHC047805,rna-HHC017313,rna-HHC052594,rna-HHC041368,rna-HHC005906,rna-HHC015144,rna-HHC033969,rna-HHC000798,rna-HHC035801,rna-HHC001887,rna-HHC046516,rna-HHC050712,rna-HHC000397,rna-HHC018140,rna-HHC019113,rna-HHC…	http://www.genome.jp/kegg-bin/show_pathway?ko00250/K01580%09yellow/K00830%09yellow/K01915%09yellow/K13566%09yellow/K00261%09yellow/K00814%09yellow/K00262%09yellow/K00609%09yellow/K00294%09yellow/K01953%09yellow/K00811%09yellow/K14454%09yellow/K00827%09yellow/K00820%09yellow/K01956%09yellow/K01940%09yellow/K01756%09yellow/K14272%09yellow/K00278%09yellow/K01955%09yellow
Metabolism	Metabolism of other amino acids	Glutathione metabolism	ko00480	139	188	8.975885e-03	5.864245e-02	rna-HHC012021,rna-HHC053271,rna-HHC014792,rna-HHC009998,rna-HHC005525,rna-HHC039350,rna-HHC002133,rna-HHC035854,rna-HHC048588,rna-HHC020462,rna-HHC004143,rna-HHC051691,rna-HHC042277,rna-HHC020450,rna-HHC037340,rna-HHC004140,rna-HHC041349,rna-HHC006663,rna-HHC047619,rna-HHC023677,rna-HHC030840,rna-HHC001908,rna-HHC052836,rna-HHC023075,rna-HHC005618,rna-HHC010278,rna-HHC032118,rna-HHC004878,rna-HHC…	http://www.genome.jp/kegg-bin/show_pathway?ko00480/K18592%09yellow/K00036%09yellow/K00799%09yellow/K00033%09yellow/K00432%09yellow/K00383%09yellow/K00434%09yellow/K01919%09yellow/K01255%09yellow/K01256%09yellow/K00031%09yellow/K10807%09yellow/K00797%09yellow/K01469%09yellow
Metabolism	Carbohydrate metabolism	Ascorbate and aldarate metabolism	ko00053	65	84	9.383092e-03	5.869423e-02	rna-HHC022010,rna-HHC036903,rna-HHC018631,rna-HHC024986,rna-HHC015313,rna-HHC009703,rna-HHC015086,rna-HHC010278,rna-HHC045778,rna-HHC004018,rna-HHC046480,rna-HHC051275,rna-HHC027324,rna-HHC017850,rna-HHC045159,rna-HHC028599,rna-HHC033604,rna-HHC023677,rna-HHC008168,rna-HHC052836,rna-HHC037247,rna-HHC047218,rna-HHC026931,rna-HHC048588,rna-HHC011209,rna-HHC011604,rna-HHC009668,rna-HHC038171,rna-HHC…	http://www.genome.jp/kegg-bin/show_pathway?ko00053/K10046%09yellow/K17744%09yellow/K00423%09yellow/K00128%09yellow/K00434%09yellow/K14190%09yellow/K00469%09yellow/K00012%09yellow/K10047%09yellow/K08232%09yellow
Metabolism	Carbohydrate metabolism	Citrate cycle (TCA cycle)	ko00020	93	123	9.193728e-03	5.869423e-02	rna-HHC008584,rna-HHC006659,rna-HHC004643,rna-HHC028232,rna-HHC044989,rna-HHC040752,rna-HHC049425,rna-HHC047223,rna-HHC012682,rna-HHC044544,rna-HHC012335,rna-HHC020971,rna-HHC034559,rna-HHC019365,rna-HHC036911,rna-HHC040039,rna-HHC019364,rna-HHC029684,rna-HHC031414,rna-HHC034556,rna-HHC039101,rna-HHC042193,rna-HHC048768,rna-HHC018664,rna-HHC005050,rna-HHC048868,rna-HHC035906,rna-HHC016671,rna-HHC…	http://www.genome.jp/kegg-bin/show_pathway?ko00020/K00164%09yellow/K00382%09yellow/K01648%09yellow/K00161%09yellow/K00026%09yellow/K01900%09yellow/K00030%09yellow/K00031%09yellow/K00234%09yellow/K00162%09yellow/K00627%09yellow/K00658%09yellow/K01647%09yellow/K00025%09yellow/K01681%09yellow/K01679%09yellow/K00235%09yellow
Organismal Systems	Endocrine system	GnRH signaling pathway	ko04912	46	58	9.819933e-03	6.014709e-02	rna-HHC021158,rna-HHC003047,rna-HHC005189,rna-HHC028718,rna-HHC040588,rna-HHC032089,rna-HHC034477,rna-HHC007812,rna-HHC049422,rna-HHC032202,rna-HHC000159,rna-HHC021256,rna-HHC039918,rna-HHC041847,rna-HHC009122,rna-HHC043125,rna-HHC021166,rna-HHC018417,rna-HHC011599,rna-HHC026082,rna-HHC035558,rna-HHC029443,rna-HHC039559,rna-HHC027490,rna-HHC008545,rna-HHC004183,rna-HHC024435,rna-HHC017216,rna-HHC…	http://www.genome.jp/kegg-bin/show_pathway?ko04912/K01115%09yellow/K04464%09yellow/K02183%09yellow/K04368%09yellow
Metabolism	Metabolism of terpenoids and polyketides	Zeatin biosynthesis	ko00908	34	42	1.129447e-02	6.773810e-02	rna-HHC019267,rna-HHC046903,rna-HHC036064,rna-HHC053912,rna-HHC051925,rna-HHC011301,rna-HHC041273,rna-HHC015539,rna-HHC034028,rna-HHC015530,rna-HHC050758,rna-HHC012791,rna-HHC005362,rna-HHC015261,rna-HHC000414,rna-HHC030934,rna-HHC023676,rna-HHC049336,rna-HHC052637,rna-HHC041356,rna-HHC034083,rna-HHC026360,rna-HHC048080,rna-HHC025333,rna-HHC031699,rna-HHC033146,rna-HHC046977,rna-HHC050104,rna-HHC…	http://www.genome.jp/kegg-bin/show_pathway?ko00908/K00279%09yellow/K10760%09yellow/K00791%09yellow/K10717%09yellow
Organismal Systems	Nervous system	Long-term potentiation	ko04720	48	61	1.152008e-02	6.773810e-02	rna-HHC002134,rna-HHC041893,rna-HHC039559,rna-HHC027490,rna-HHC010691,rna-HHC034534,rna-HHC004183,rna-HHC013900,rna-HHC036298,rna-HHC042156,rna-HHC004176,rna-HHC051254,rna-HHC022861,rna-HHC053965,rna-HHC022633,rna-HHC052794,rna-HHC026025,rna-HHC051147,rna-HHC040132,rna-HHC021305,rna-HHC018153,rna-HHC053292,rna-HHC038633,rna-HHC002525,rna-HHC029958,rna-HHC052755,rna-HHC032142,rna-HHC040588,rna-HHC…	http://www.genome.jp/kegg-bin/show_pathway?ko04720/K06268%09yellow/K06269%09yellow/K02183%09yellow/K04498%09yellow/K04368%09yellow
Organismal Systems	Immune system	Cytosolic DNA-sensing pathway	ko04623	42	53	1.284042e-02	7.402125e-02	rna-HHC016959,rna-HHC022676,rna-HHC020217,rna-HHC029249,rna-HHC052188,rna-HHC040816,rna-HHC003521,rna-HHC011321,rna-HHC014960,rna-HHC021493,rna-HHC051941,rna-HHC007058,rna-HHC040817,rna-HHC047281,rna-HHC021474,rna-HHC024618,rna-HHC015174,rna-HHC050490,rna-HHC014964,rna-HHC016936,rna-HHC038991,rna-HHC050484,rna-HHC005262,rna-HHC016479,rna-HHC001930,rna-HHC026868,rna-HHC000392,rna-HHC013227,rna-HHC…	http://www.genome.jp/kegg-bin/show_pathway?ko04623/K03009%09yellow/K03013%09yellow/K03007%09yellow/K03020%09yellow/K03026%09yellow/K03023%09yellow/K03018%09yellow/K03022%09yellow/K03025%09yellow/K03024%09yellow/K03019%09yellow/K03021%09yellow/K03016%09yellow
Environmental Information Processing	Signal transduction	cAMP signaling pathway	ko04024	85	113	1.486359e-02	8.403644e-02	rna-HHC049422,rna-HHC003137,rna-HHC032089,rna-HHC034477,rna-HHC007812,rna-HHC043739,rna-HHC025315,rna-HHC021158,rna-HHC005189,rna-HHC028718,rna-HHC040588,rna-HHC032142,rna-HHC052909,rna-HHC002328,rna-HHC000159,rna-HHC015990,rna-HHC035507,rna-HHC022971,rna-HHC018080,rna-HHC032202,rna-HHC018540,rna-HHC014014,rna-HHC030128,rna-HHC043125,rna-HHC006251,rna-HHC039918,rna-HHC041847,rna-HHC021256,rna-HHC…	http://www.genome.jp/kegg-bin/show_pathway?ko04024/K01115%09yellow/K00232%09yellow/K02183%09yellow/K06269%09yellow/K04498%09yellow/K04392%09yellow/K04368%09yellow
Metabolism	Carbohydrate metabolism	Pentose and glucuronate interconversions	ko00040	160	220	1.567029e-02	8.692578e-02	rna-HHC000853,rna-HHC034490,rna-HHC034497,rna-HHC049466,rna-HHC021019,rna-HHC041820,rna-HHC039166,rna-HHC039055,rna-HHC049315,rna-HHC051920,rna-HHC049073,rna-HHC051917,rna-HHC020753,rna-HHC046901,rna-HHC039082,rna-HHC023911,rna-HHC043167,rna-HHC028888,rna-HHC041868,rna-HHC031493,rna-HHC045194,rna-HHC034495,rna-HHC048505,rna-HHC028469,rna-HHC000370,rna-HHC037535,rna-HHC009756,rna-HHC037836,rna-HHC…	http://www.genome.jp/kegg-bin/show_pathway?ko00040/K01728%09yellow/K01051%09yellow/K01184%09yellow/K00008%09yellow/K01783%09yellow/K01805%09yellow/K00012%09yellow/K01213%09yellow/K00963%09yellow
Organismal Systems	Environmental adaptation	Plant-pathogen interaction	ko04626	215	300	1.816309e-02	9.888791e-02	rna-HHC004183,rna-HHC050210,rna-HHC015507,rna-HHC034746,rna-HHC039559,rna-HHC050574,rna-HHC003388,rna-HHC002101,rna-HHC053441,rna-HHC005816,rna-HHC004176,rna-HHC011553,rna-HHC036559,rna-HHC022633,rna-HHC024207,rna-HHC048358,rna-HHC004778,rna-HHC024664,rna-HHC045331,rna-HHC038165,rna-HHC036321,rna-HHC014376,rna-HHC009402,rna-HHC006643,rna-HHC008893,rna-HHC013942,rna-HHC004060,rna-HHC054010,rna-HHC…	http://www.genome.jp/kegg-bin/show_pathway?ko04626/K02183%09yellow/K13457%09yellow/K13412%09yellow/K13456%09yellow/K13459%09yellow/K13448%09yellow/K09487%09yellow/K13430%09yellow/K04079%09yellow/K13436%09yellow/K13458%09yellow/K13447%09yellow/K13449%09yellow/K18835%09yellow/K00864%09yellow/K05391%09yellow/K13420%09yellow/K04368%09yellow/K13429%09yellow/K12795%09yellow/K13424%09yellow
Metabolism	Xenobiotics biodegradation and metabolism	Chlorocyclohexane and chlorobenzene degradation	ko00361	8	9	2.449822e-02	1.263592e-01	rna-HHC053655,rna-HHC018981,rna-HHC020160,rna-HHC012059,rna-HHC031803,rna-HHC012060,rna-HHC019922,rna-HHC020954	http://www.genome.jp/kegg-bin/show_pathway?ko00361/K01061%09yellow
Metabolism	Xenobiotics biodegradation and metabolism	Fluorobenzoate degradation	ko00364	8	9	2.449822e-02	1.263592e-01	rna-HHC012059,rna-HHC031803,rna-HHC012060,rna-HHC019922,rna-HHC020954,rna-HHC053655,rna-HHC018981,rna-HHC020160	http://www.genome.jp/kegg-bin/show_pathway?ko00364/K01061%09yellow
Metabolism	Xenobiotics biodegradation and metabolism	Toluene degradation	ko00623	8	9	2.449822e-02	1.263592e-01	rna-HHC053655,rna-HHC018981,rna-HHC020160,rna-HHC012059,rna-HHC031803,rna-HHC012060,rna-HHC019922,rna-HHC020954	http://www.genome.jp/kegg-bin/show_pathway?ko00623/K01061%09yellow
Organismal Systems	Environmental adaptation	Circadian rhythm	ko04710	44	57	2.590816e-02	1.313276e-01	rna-HHC005364,rna-HHC010506,rna-HHC043019,rna-HHC016870,rna-HHC010505,rna-HHC001410,rna-HHC032245,rna-HHC041588,rna-HHC035648,rna-HHC008514,rna-HHC041504,rna-HHC033251,rna-HHC006962,rna-HHC035875,rna-HHC021414,rna-HHC010236,rna-HHC046636,rna-HHC043262,rna-HHC006496,rna-HHC010639,rna-HHC039394,rna-HHC015469,rna-HHC025716,rna-HHC039427,rna-HHC024329,rna-HHC048345,rna-HHC002448,rna-HHC043534,rna-HHC…	http://www.genome.jp/kegg-bin/show_pathway?ko04710/K07198%09yellow/K03094%09yellow/K03347%09yellow/K08960%09yellow/K02295%09yellow/K03868%09yellow
Organismal Systems	Excretory system	Collecting duct acid secretion	ko04966	46	60	2.902833e-02	1.446496e-01	rna-HHC047871,rna-HHC010535,rna-HHC017133,rna-HHC021769,rna-HHC047174,rna-HHC000376,rna-HHC022719,rna-HHC019717,rna-HHC024361,rna-HHC035995,rna-HHC017221,rna-HHC019539,rna-HHC049671,rna-HHC003237,rna-HHC045472,rna-HHC027864,rna-HHC021199,rna-HHC010395,rna-HHC048200,rna-HHC033885,rna-HHC051035,rna-HHC022855,rna-HHC011342,rna-HHC022714,rna-HHC016652,rna-HHC019048,rna-HHC031697,rna-HHC000013,rna-HHC…	http://www.genome.jp/kegg-bin/show_pathway?ko04966/K02145%09yellow/K02155%09yellow/K02151%09yellow/K02146%09yellow/K02154%09yellow/K02152%09yellow/K02150%09yellow/K02147%09yellow
Organismal Systems	Endocrine system	Regulation of lipolysis in adipocyte	ko04923	15	18	2.997929e-02	1.447349e-01	rna-HHC049233,rna-HHC027146,rna-HHC040060,rna-HHC050998,rna-HHC052877,rna-HHC046142,rna-HHC025397,rna-HHC006406,rna-HHC006405,rna-HHC010362,rna-HHC005999,rna-HHC028330,rna-HHC001575,rna-HHC013011,rna-HHC051496	http://www.genome.jp/kegg-bin/show_pathway?ko04923/K01054%09yellow
Organismal Systems	Excretory system	Endocrine and other factor-regulated calcium reabsorption	ko04961	38	49	3.003003e-02	1.447349e-01	rna-HHC009095,rna-HHC018907,rna-HHC051256,rna-HHC016496,rna-HHC031958,rna-HHC038685,rna-HHC018713,rna-HHC021023,rna-HHC037173,rna-HHC053616,rna-HHC053295,rna-HHC006248,rna-HHC016355,rna-HHC023039,rna-HHC003334,rna-HHC006123,rna-HHC024573,rna-HHC015009,rna-HHC011489,rna-HHC038994,rna-HHC026366,rna-HHC049555,rna-HHC008319,rna-HHC001765,rna-HHC018605,rna-HHC044651,rna-HHC023113,rna-HHC046600,rna-HHC…	http://www.genome.jp/kegg-bin/show_pathway?ko04961/K01528%09yellow/K07904%09yellow/K11824%09yellow/K04646%09yellow/K11827%09yellow/K11826%09yellow
Organismal Systems	Aging	Longevity regulating pathway - multiple species	ko04213	80	108	3.130906e-02	1.484656e-01	rna-HHC036003,rna-HHC043534,rna-HHC017223,rna-HHC048345,rna-HHC037179,rna-HHC025469,rna-HHC006202,rna-HHC008740,rna-HHC020700,rna-HHC040637,rna-HHC018770,rna-HHC029901,rna-HHC048718,rna-HHC001918,rna-HHC034260,rna-HHC003989,rna-HHC006521,rna-HHC032224,rna-HHC033433,rna-HHC010505,rna-HHC006345,rna-HHC021481,rna-HHC044153,rna-HHC032245,rna-HHC005364,rna-HHC054238,rna-HHC006049,rna-HHC020893,rna-HHC…	http://www.genome.jp/kegg-bin/show_pathway?ko04213/K03781%09yellow/K07198%09yellow/K06067%09yellow/K04688%09yellow/K03695%09yellow/K03283%09yellow/K07204%09yellow/K04565%09yellow/K04564%09yellow
Cellular Processes	Transport and catabolism	Peroxisome	ko04146	116	160	3.669859e-02	1.654157e-01	rna-HHC031726,rna-HHC021807,rna-HHC024766,rna-HHC012458,rna-HHC051685,rna-HHC037154,rna-HHC023225,rna-HHC035295,rna-HHC051684,rna-HHC009946,rna-HHC026613,rna-HHC018213,rna-HHC002606,rna-HHC047801,rna-HHC053070,rna-HHC005397,rna-HHC043245,rna-HHC009373,rna-HHC041463,rna-HHC038842,rna-HHC018126,rna-HHC052584,rna-HHC014968,rna-HHC040474,rna-HHC005229,rna-HHC011539,rna-HHC005342,rna-HHC051060,rna-HHC…	http://www.genome.jp/kegg-bin/show_pathway?ko04146/K13336%09yellow/K01897%09yellow/K03781%09yellow/K00106%09yellow/K00232%09yellow/K04564%09yellow/K13356%09yellow/K13344%09yellow/K07513%09yellow/K01640%09yellow/K13342%09yellow/K13346%09yellow/K00869%09yellow/K13347%09yellow/K00830%09yellow/K06664%09yellow/K13339%09yellow/K03426%09yellow/K13335%09yellow/K13348%09yellow/K13237%09yellow/K00031%09yel…
Metabolism	Lipid metabolism	Glycerophospholipid metabolism	ko00564	152	212	3.713413e-02	1.654157e-01	rna-HHC042936,rna-HHC026537,rna-HHC015225,rna-HHC046633,rna-HHC049766,rna-HHC026932,rna-HHC032204,rna-HHC052269,rna-HHC041782,rna-HHC015271,rna-HHC015217,rna-HHC007287,rna-HHC036010,rna-HHC003252,rna-HHC021660,rna-HHC017954,rna-HHC047865,rna-HHC051853,rna-HHC010889,rna-HHC014844,rna-HHC050880,rna-HHC035037,rna-HHC040856,rna-HHC032732,rna-HHC029443,rna-HHC025829,rna-HHC008545,rna-HHC018190,rna-HHC…	http://www.genome.jp/kegg-bin/show_pathway?ko00564/K01115%09yellow/K13519%09yellow/K14674%09yellow/K06130%09yellow/K00006%09yellow/K00901%09yellow/K13510%09yellow/K13511%09yellow/K13508%09yellow/K14156%09yellow/K13523%09yellow/K00995%09yellow/K08730%09yellow/K00967%09yellow/K08744%09yellow/K00993%09yellow/K05929%09yellow/K01047%09yellow/K00981%09yellow/K00655%09yellow/K01517%09yellow/K00111%09yel…
Organismal Systems	Circulatory system	Vascular smooth muscle contraction	ko04270	29	37	3.668563e-02	1.654157e-01	rna-HHC036298,rna-HHC007812,rna-HHC004183,rna-HHC034534,rna-HHC025315,rna-HHC027490,rna-HHC043739,rna-HHC032142,rna-HHC040588,rna-HHC039559,rna-HHC041893,rna-HHC038430,rna-HHC052794,rna-HHC026025,rna-HHC022861,rna-HHC022633,rna-HHC018080,rna-HHC051254,rna-HHC004176,rna-HHC014014,rna-HHC006251,rna-HHC018153,rna-HHC040132,rna-HHC039918,rna-HHC030564,rna-HHC038633,rna-HHC052755,rna-HHC053292,rna-HHC…	http://www.genome.jp/kegg-bin/show_pathway?ko04270/K06269%09yellow/K02183%09yellow/K01047%09yellow/K04368%09yellow
Organismal Systems	Endocrine system	Renin-angiotensin system	ko04614	11	13	3.594776e-02	1.654157e-01	rna-HHC048808,rna-HHC033341,rna-HHC016391,rna-HHC047046,rna-HHC040733,rna-HHC038908,rna-HHC047047,rna-HHC029013,rna-HHC048807,rna-HHC036174,rna-HHC047569	http://www.genome.jp/kegg-bin/show_pathway?ko04614/K01285%09yellow/K01322%09yellow
Cellular Processes	Transport and catabolism	Endocytosis	ko04144	228	323	4.057406e-02	1.780414e-01	rna-HHC030176,rna-HHC018907,rna-HHC035923,rna-HHC009399,rna-HHC020803,rna-HHC053295,rna-HHC006248,rna-HHC023540,rna-HHC034477,rna-HHC000212,rna-HHC044717,rna-HHC001918,rna-HHC006376,rna-HHC048718,rna-HHC015009,rna-HHC024573,rna-HHC035457,rna-HHC035558,rna-HHC042575,rna-HHC021636,rna-HHC017100,rna-HHC023113,rna-HHC019270,rna-HHC020874,rna-HHC006345,rna-HHC049131,rna-HHC010169,rna-HHC053824,rna-HHC…	http://www.genome.jp/kegg-bin/show_pathway?ko04144/K18468%09yellow/K07904%09yellow/K12471%09yellow/K12199%09yellow/K12493%09yellow/K12200%09yellow/K01115%09yellow/K18467%09yellow/K03283%09yellow/K12492%09yellow/K04646%09yellow/K11824%09yellow/K18442%09yellow/K12489%09yellow/K07897%09yellow/K11827%09yellow/K11866%09yellow/K12483%09yellow/K19366%09yellow/K11826%09yellow/K12183%09yellow/K00889%09yel…
Environmental Information Processing	Signal transduction	Phosphatidylinositol signaling system	ko04070	84	115	4.744122e-02	2.051135e-01	rna-HHC007062,rna-HHC016268,rna-HHC032921,rna-HHC030600,rna-HHC020784,rna-HHC045366,rna-HHC045160,rna-HHC011108,rna-HHC052269,rna-HHC006970,rna-HHC026932,rna-HHC038637,rna-HHC010222,rna-HHC034571,rna-HHC003508,rna-HHC012867,rna-HHC026361,rna-HHC043785,rna-HHC030924,rna-HHC001633,rna-HHC051811,rna-HHC018153,rna-HHC033031,rna-HHC009749,rna-HHC029151,rna-HHC018426,rna-HHC051829,rna-HHC049476,rna-HHC…	http://www.genome.jp/kegg-bin/show_pathway?ko04070/K00889%09yellow/K00913%09yellow/K00981%09yellow/K00921%09yellow/K00901%09yellow/K13024%09yellow/K00888%09yellow/K15422%09yellow/K02183%09yellow/K05857%09yellow/K18081%09yellow/K10047%09yellow/K10572%09yellow/K19801%09yellow
Cellular Processes	Transport and catabolism	Lysosome	ko04142	117	163	5.443876e-02	2.319565e-01	rna-HHC045472,rna-HHC040082,rna-HHC050810,rna-HHC010939,rna-HHC003432,rna-HHC008712,rna-HHC019539,rna-HHC037173,rna-HHC052538,rna-HHC026900,rna-HHC030348,rna-HHC010535,rna-HHC040457,rna-HHC008319,rna-HHC036270,rna-HHC053053,rna-HHC019717,rna-HHC029637,rna-HHC034520,rna-HHC047174,rna-HHC000376,rna-HHC022719,rna-HHC050183,rna-HHC017371,rna-HHC049142,rna-HHC010532,rna-HHC044400,rna-HHC028917,rna-HHC…	http://www.genome.jp/kegg-bin/show_pathway?ko04142/K02155%09yellow/K14379%09yellow/K12399%09yellow/K01365%09yellow/K12397%09yellow/K04646%09yellow/K21398%09yellow/K12373%09yellow/K12391%09yellow/K02154%09yellow/K01369%09yellow/K02146%09yellow/K01205%09yellow/K12400%09yellow/K12396%09yellow/K10532%09yellow/K12382%09yellow/K12392%09yellow/K02144%09yellow/K12393%09yellow/K03661%09yellow/K12385%09yel…
Cellular Processes	Cellular community - prokaryotes	Quorum sensing	ko02024	98	136	6.071940e-02	2.550215e-01	rna-HHC005229,rna-HHC016155,rna-HHC041683,rna-HHC007359,rna-HHC019218,rna-HHC050173,rna-HHC045083,rna-HHC020432,rna-HHC043801,rna-HHC050714,rna-HHC025374,rna-HHC015486,rna-HHC010467,rna-HHC015810,rna-HHC025753,rna-HHC012828,rna-HHC024547,rna-HHC054293,rna-HHC023225,rna-HHC040317,rna-HHC006633,rna-HHC010253,rna-HHC030069,rna-HHC021807,rna-HHC049530,rna-HHC037486,rna-HHC049072,rna-HHC020215,rna-HHC…	http://www.genome.jp/kegg-bin/show_pathway?ko02024/K01897%09yellow/K03106%09yellow/K01728%09yellow/K03217%09yellow/K03100%09yellow/K03070%09yellow/K01580%09yellow/K01658%09yellow/K01626%09yellow/K11752%09yellow/K01657%09yellow
Cellular Processes	Transport and catabolism	Mitophagy - yeast	ko04139	68	93	6.222709e-02	2.576727e-01	rna-HHC015176,rna-HHC001228,rna-HHC009122,rna-HHC001218,rna-HHC033977,rna-HHC008827,rna-HHC030312,rna-HHC028883,rna-HHC050339,rna-HHC015196,rna-HHC007998,rna-HHC022885,rna-HHC029470,rna-HHC028272,rna-HHC020088,rna-HHC027857,rna-HHC010686,rna-HHC049675,rna-HHC010097,rna-HHC016468,rna-HHC048976,rna-HHC003047,rna-HHC040672,rna-HHC051244,rna-HHC024252,rna-HHC001224,rna-HHC049455,rna-HHC010094,rna-HHC…	http://www.genome.jp/kegg-bin/show_pathway?ko04139/K00889%09yellow/K11644%09yellow/K04464%09yellow/K17969%09yellow/K08341%09yellow/K17800%09yellow/K03115%09yellow/K03097%09yellow/K08330%09yellow/K08269%09yellow/K17065%09yellow/K08955%09yellow/K11841%09yellow/K11088%09yellow
Environmental Information Processing	Signal transduction	cGMP - PKG signaling pathway	ko04022	63	86	6.510490e-02	2.622033e-01	rna-HHC008967,rna-HHC009474,rna-HHC039918,rna-HHC023124,rna-HHC014014,rna-HHC023125,rna-HHC032604,rna-HHC006251,rna-HHC023123,rna-HHC018417,rna-HHC021646,rna-HHC017348,rna-HHC016761,rna-HHC043739,rna-HHC012793,rna-HHC025315,rna-HHC032142,rna-HHC040588,rna-HHC039863,rna-HHC039860,rna-HHC007812,rna-HHC018080,rna-HHC002657,rna-HHC053966,rna-HHC009813,rna-HHC050610,rna-HHC002733,rna-HHC048983,rna-HHC…	http://www.genome.jp/kegg-bin/show_pathway?ko04022/K15040%09yellow/K06268%09yellow/K02183%09yellow/K05863%09yellow/K06269%09yellow/K04368%09yellow/K09260%09yellow/K05853%09yellow
Metabolism	Energy metabolism	Methane metabolism	ko00680	102	142	6.430772e-02	2.622033e-01	rna-HHC002701,rna-HHC038575,rna-HHC033180,rna-HHC014253,rna-HHC028561,rna-HHC053270,rna-HHC030591,rna-HHC000518,rna-HHC050676,rna-HHC010748,rna-HHC050176,rna-HHC002154,rna-HHC010287,rna-HHC051267,rna-HHC047167,rna-HHC052608,rna-HHC044823,rna-HHC042608,rna-HHC001432,rna-HHC044923,rna-HHC005809,rna-HHC019295,rna-HHC004763,rna-HHC031400,rna-HHC049256,rna-HHC023648,rna-HHC029661,rna-HHC024372,rna-HHC…	http://www.genome.jp/kegg-bin/show_pathway?ko00680/K00122%09yellow/K01595%09yellow/K00850%09yellow/K00600%09yellow/K01834%09yellow/K01623%09yellow/K00831%09yellow/K00830%09yellow/K00121%09yellow/K15633%09yellow/K01895%09yellow/K00058%09yellow/K03841%09yellow/K15634%09yellow/K01689%09yellow/K01070%09yellow
Metabolism	Metabolism of terpenoids and polyketides	Insect hormone biosynthesis	ko00981	9	11	7.102926e-02	2.784347e-01	rna-HHC051275,rna-HHC002296,rna-HHC050072,rna-HHC010279,rna-HHC001646,rna-HHC009703,rna-HHC015313,rna-HHC048589,rna-HHC047218	http://www.genome.jp/kegg-bin/show_pathway?ko00981/K00128%09yellow
Metabolism	Metabolism of terpenoids and polyketides	Limonene and pinene degradation	ko00903	9	11	7.102926e-02	2.784347e-01	rna-HHC001646,rna-HHC015313,rna-HHC009703,rna-HHC048589,rna-HHC047218,rna-HHC051275,rna-HHC002296,rna-HHC050072,rna-HHC010279	http://www.genome.jp/kegg-bin/show_pathway?ko00903/K00128%09yellow
Metabolism	Biosynthesis of other secondary metabolites	Stilbenoid, diarylheptanoid and gingerol biosynthesis	ko00945	48	65	7.350896e-02	2.843636e-01	rna-HHC044610,rna-HHC016512,rna-HHC003818,rna-HHC012796,rna-HHC044614,rna-HHC003976,rna-HHC013199,rna-HHC032423,rna-HHC049543,rna-HHC017257,rna-HHC029731,rna-HHC009800,rna-HHC044618,rna-HHC013205,rna-HHC016511,rna-HHC053539,rna-HHC044609,rna-HHC032424,rna-HHC003823,rna-HHC000516,rna-HHC013204,rna-HHC035038,rna-HHC033319,rna-HHC005314,rna-HHC054169,rna-HHC009058,rna-HHC008209,rna-HHC054005,rna-HHC…	http://www.genome.jp/kegg-bin/show_pathway?ko00945/K16040%09yellow/K13065%09yellow/K00487%09yellow/K00588%09yellow/K09754%09yellow
Metabolism	Carbohydrate metabolism	Inositol phosphate metabolism	ko00562	71	98	7.698193e-02	2.939310e-01	rna-HHC047235,rna-HHC036350,rna-HHC002088,rna-HHC011209,rna-HHC001319,rna-HHC022705,rna-HHC047234,rna-HHC014751,rna-HHC003792,rna-HHC047489,rna-HHC047209,rna-HHC000507,rna-HHC051266,rna-HHC043991,rna-HHC046480,rna-HHC026361,rna-HHC012867,rna-HHC043785,rna-HHC037458,rna-HHC003508,rna-HHC028941,rna-HHC030924,rna-HHC001633,rna-HHC051811,rna-HHC029151,rna-HHC018426,rna-HHC030600,rna-HHC006484,rna-HHC…	http://www.genome.jp/kegg-bin/show_pathway?ko00562/K00921%09yellow/K00889%09yellow/K19517%09yellow/K00469%09yellow/K10572%09yellow/K01803%09yellow/K03103%09yellow/K18081%09yellow/K10047%09yellow/K00913%09yellow/K01858%09yellow/K05857%09yellow/K00140%09yellow/K00888%09yellow/K15422%09yellow/K19801%09yellow
Organismal Systems	Immune system	IL-17 signaling pathway	ko04657	28	37	7.884698e-02	2.971925e-01	rna-HHC004774,rna-HHC023429,rna-HHC018087,rna-HHC049019,rna-HHC035486,rna-HHC021142,rna-HHC003047,rna-HHC002618,rna-HHC042865,rna-HHC006777,rna-HHC022243,rna-HHC019006,rna-HHC053079,rna-HHC004013,rna-HHC022578,rna-HHC005563,rna-HHC032254,rna-HHC008893,rna-HHC009402,rna-HHC014870,rna-HHC024664,rna-HHC045322,rna-HHC032253,rna-HHC045164,rna-HHC004778,rna-HHC009122,rna-HHC051819,rna-HHC007482	http://www.genome.jp/kegg-bin/show_pathway?ko04657/K09487%09yellow/K12890%09yellow/K04079%09yellow/K03083%09yellow/K04464%09yellow
Metabolism	Metabolism of other amino acids	D-Glutamine and D-glutamate metabolism	ko00471	5	6	8.437278e-02	3.139949e-01	rna-HHC021949,rna-HHC045538,rna-HHC016752,rna-HHC021302,rna-HHC017417	http://www.genome.jp/kegg-bin/show_pathway?ko00471/K00261%09yellow
Metabolism	Carbohydrate metabolism	Galactose metabolism	ko00052	79	110	8.784915e-02	3.228456e-01	rna-HHC022507,rna-HHC053430,rna-HHC033180,rna-HHC014212,rna-HHC028561,rna-HHC014207,rna-HHC037895,rna-HHC047028,rna-HHC049521,rna-HHC044988,rna-HHC008923,rna-HHC047942,rna-HHC041658,rna-HHC000518,rna-HHC016567,rna-HHC025960,rna-HHC034078,rna-HHC012936,rna-HHC032896,rna-HHC046376,rna-HHC031979,rna-HHC015246,rna-HHC000565,rna-HHC044823,rna-HHC029666,rna-HHC025007,rna-HHC011184,rna-HHC019295,rna-HHC…	http://www.genome.jp/kegg-bin/show_pathway?ko00052/K06617%09yellow/K18819%09yellow/K00850%09yellow/K00844%09yellow/K01193%09yellow/K01784%09yellow/K01785%09yellow/K01835%09yellow/K01187%09yellow/K01190%09yellow/K06611%09yellow/K00963%09yellow
Genetic Information Processing	Replication and repair	Fanconi anemia pathway	ko03460	101	142	9.080659e-02	3.295943e-01	rna-HHC046184,rna-HHC020641,rna-HHC013826,rna-HHC044262,rna-HHC021786,rna-HHC051257,rna-HHC024895,rna-HHC054140,rna-HHC033469,rna-HHC015292,rna-HHC047292,rna-HHC004620,rna-HHC003436,rna-HHC034524,rna-HHC032637,rna-HHC024750,rna-HHC015727,rna-HHC018938,rna-HHC034525,rna-HHC007594,rna-HHC010147,rna-HHC039409,rna-HHC047891,rna-HHC037049,rna-HHC006766,rna-HHC001130,rna-HHC018071,rna-HHC038441,rna-HHC…	http://www.genome.jp/kegg-bin/show_pathway?ko03460/K07466%09yellow/K15361%09yellow/K10882%09yellow/K10896%09yellow/K08734%09yellow/K08775%09yellow/K10848%09yellow/K10895%09yellow/K15078%09yellow/K03165%09yellow/K03511%09yellow/K04482%09yellow/K10870%09yellow/K10739%09yellow/K03509%09yellow
Metabolism	Metabolism of terpenoids and polyketides	Brassinosteroid biosynthesis	ko00905	44	60	9.434871e-02	3.341990e-01	rna-HHC000586,rna-HHC046499,rna-HHC044637,rna-HHC044205,rna-HHC036886,rna-HHC013159,rna-HHC023511,rna-HHC000422,rna-HHC047748,rna-HHC019827,rna-HHC009160,rna-HHC025755,rna-HHC022152,rna-HHC039381,rna-HHC044635,rna-HHC037019,rna-HHC028601,rna-HHC022415,rna-HHC000245,rna-HHC020837,rna-HHC044232,rna-HHC012457,rna-HHC020835,rna-HHC000462,rna-HHC053348,rna-HHC000585,rna-HHC000591,rna-HHC009149,rna-HHC…	http://www.genome.jp/kegg-bin/show_pathway?ko00905/K09587%09yellow/K09589%09yellow/K09590%09yellow/K12639%09yellow/K12638%09yellow/K20623%09yellow/K12637%09yellow/K09588%09yellow
Organismal Systems	Excretory system	Vasopressin-regulated water reabsorption	ko04962	44	60	9.434871e-02	3.341990e-01	rna-HHC049263,rna-HHC001765,rna-HHC017582,rna-HHC046600,rna-HHC023113,rna-HHC004554,rna-HHC011393,rna-HHC010169,rna-HHC002642,rna-HHC053222,rna-HHC017055,rna-HHC013799,rna-HHC018907,rna-HHC051256,rna-HHC053295,rna-HHC041883,rna-HHC006248,rna-HHC047841,rna-HHC013995,rna-HHC045305,rna-HHC051430,rna-HHC049588,rna-HHC044651,rna-HHC000715,rna-HHC048401,rna-HHC023116,rna-HHC021741,rna-HHC052540,rna-HHC…	http://www.genome.jp/kegg-bin/show_pathway?ko04962/K10418%09yellow/K07904%09yellow/K07889%09yellow/K12462%09yellow
Cellular Processes	Cellular community - eukaryotes	Tight junction	ko04530	89	125	1.001094e-01	3.462606e-01	rna-HHC032718,rna-HHC052139,rna-HHC000627,rna-HHC044991,rna-HHC038136,rna-HHC000389,rna-HHC013669,rna-HHC045917,rna-HHC015719,rna-HHC014079,rna-HHC005364,rna-HHC006384,rna-HHC039653,rna-HHC032224,rna-HHC009928,rna-HHC034260,rna-HHC018770,rna-HHC043916,rna-HHC048345,rna-HHC003471,rna-HHC043534,rna-HHC022182,rna-HHC047431,rna-HHC048226,rna-HHC050561,rna-HHC036510,rna-HHC015469,rna-HHC036179,rna-HHC…	http://www.genome.jp/kegg-bin/show_pathway?ko04530/K07374%09yellow/K04382%09yellow/K04354%09yellow/K03456%09yellow/K09489%09yellow/K04392%09yellow/K07198%09yellow/K07901%09yellow/K17260%09yellow/K18584%09yellow/K06100%09yellow/K10591%09yellow/K04802%09yellow
Metabolism	Lipid metabolism	Synthesis and degradation of ketone bodies	ko00072	11	14	9.927805e-02	3.462606e-01	rna-HHC031207,rna-HHC012253,rna-HHC021155,rna-HHC005342,rna-HHC018212,rna-HHC006979,rna-HHC018213,rna-HHC027049,rna-HHC016625,rna-HHC045250,rna-HHC004004	http://www.genome.jp/kegg-bin/show_pathway?ko00072/K01641%09yellow/K01640%09yellow
Environmental Information Processing	Signal transduction	AMPK signaling pathway	ko04152	167	239	1.015587e-01	3.471889e-01	rna-HHC010505,rna-HHC005334,rna-HHC032245,rna-HHC043795,rna-HHC049230,rna-HHC032000,rna-HHC035879,rna-HHC015624,rna-HHC021631,rna-HHC042933,rna-HHC014946,rna-HHC045233,rna-HHC027207,rna-HHC047369,rna-HHC019424,rna-HHC034507,rna-HHC037873,rna-HHC014212,rna-HHC035549,rna-HHC009519,rna-HHC043990,rna-HHC038815,rna-HHC038724,rna-HHC047188,rna-HHC034078,rna-HHC036372,rna-HHC050015,rna-HHC006011,rna-HHC…	http://www.genome.jp/kegg-bin/show_pathway?ko04152/K07198%09yellow/K11583%09yellow/K07901%09yellow/K07877%09yellow/K03234%09yellow/K08272%09yellow/K04382%09yellow/K11584%09yellow/K01103%09yellow/K06276%09yellow/K03841%09yellow/K06627%09yellow/K00850%09yellow/K03456%09yellow/K07204%09yellow/K01578%09yellow/K04354%09yellow/K07297%09yellow/K00021%09yellow/K04688%09yellow/K11262%09yellow
Organismal Systems	Sensory system	Inflammatory mediator regulation of TRP channels	ko04750	24	32	1.054934e-01	3.564949e-01	rna-HHC014014,rna-HHC018153,rna-HHC006251,rna-HHC040132,rna-HHC039918,rna-HHC038633,rna-HHC053292,rna-HHC036298,rna-HHC034534,rna-HHC004183,rna-HHC007812,rna-HHC043739,rna-HHC027490,rna-HHC025315,rna-HHC041893,rna-HHC039559,rna-HHC032142,rna-HHC040588,rna-HHC026025,rna-HHC052794,rna-HHC022633,rna-HHC018080,rna-HHC004176,rna-HHC051254	http://www.genome.jp/kegg-bin/show_pathway?ko04750/K06269%09yellow/K02183%09yellow
Organismal Systems	Endocrine system	Glucagon signaling pathway	ko04922	95	134	1.068224e-01	3.568839e-01	rna-HHC034719,rna-HHC028939,rna-HHC044628,rna-HHC021305,rna-HHC051465,rna-HHC015469,rna-HHC041588,rna-HHC001410,rna-HHC008514,rna-HHC003225,rna-HHC002525,rna-HHC008341,rna-HHC037457,rna-HHC020828,rna-HHC044591,rna-HHC020582,rna-HHC022336,rna-HHC051147,rna-HHC026025,rna-HHC014591,rna-HHC017495,rna-HHC030128,rna-HHC018540,rna-HHC018746,rna-HHC005364,rna-HHC022186,rna-HHC006161,rna-HHC023777,rna-HHC…	http://www.genome.jp/kegg-bin/show_pathway?ko04922/K00161%09yellow/K00873%09yellow/K11434%09yellow/K06268%09yellow/K07198%09yellow/K11262%09yellow/K00162%09yellow/K00688%09yellow/K04498%09yellow/K02183%09yellow/K15423%09yellow/K01834%09yellow
Environmental Information Processing	Signal transduction	Hedgehog signaling pathway - fly	ko04341	45	62	1.148829e-01	3.752840e-01	rna-HHC041504,rna-HHC025979,rna-HHC014870,rna-HHC005182,rna-HHC016870,rna-HHC010639,rna-HHC033438,rna-HHC043262,rna-HHC009532,rna-HHC025714,rna-HHC021142,rna-HHC040812,rna-HHC051639,rna-HHC039426,rna-HHC051536,rna-HHC046021,rna-HHC015551,rna-HHC047478,rna-HHC035875,rna-HHC006962,rna-HHC002548,rna-HHC006496,rna-HHC039394,rna-HHC039614,rna-HHC021414,rna-HHC010236,rna-HHC006790,rna-HHC037404,rna-HHC…	http://www.genome.jp/kegg-bin/show_pathway?ko04341/K03347%09yellow/K03869%09yellow/K03083%09yellow/K10523%09yellow/K03094%09yellow/K03868%09yellow/K08960%09yellow/K06228%09yellow
Organismal Systems	Development	Axon guidance	ko04360	45	62	1.148829e-01	3.752840e-01	rna-HHC014870,rna-HHC014079,rna-HHC018349,rna-HHC016894,rna-HHC039089,rna-HHC004718,rna-HHC009474,rna-HHC035507,rna-HHC010771,rna-HHC002328,rna-HHC002733,rna-HHC021142,rna-HHC053966,rna-HHC009813,rna-HHC021436,rna-HHC044972,rna-HHC004717,rna-HHC036201,rna-HHC051154,rna-HHC017348,rna-HHC016761,rna-HHC008774,rna-HHC029958,rna-HHC002525,rna-HHC019935,rna-HHC042886,rna-HHC050347,rna-HHC006378,rna-HHC…	http://www.genome.jp/kegg-bin/show_pathway?ko04360/K03083%09yellow/K04392%09yellow/K05765%09yellow/K06268%09yellow/K06272%09yellow
Metabolism	Carbohydrate metabolism	Pentose phosphate pathway	ko00030	100	142	1.244834e-01	4.021772e-01	rna-HHC018652,rna-HHC014212,rna-HHC049376,rna-HHC019424,rna-HHC014544,rna-HHC017597,rna-HHC014357,rna-HHC027664,rna-HHC020741,rna-HHC034078,rna-HHC012936,rna-HHC000250,rna-HHC031979,rna-HHC020645,rna-HHC054119,rna-HHC047889,rna-HHC040950,rna-HHC007440,rna-HHC012660,rna-HHC024968,rna-HHC001153,rna-HHC046892,rna-HHC016793,rna-HHC019759,rna-HHC039350,rna-HHC015844,rna-HHC009998,rna-HHC019760,rna-HHC…	http://www.genome.jp/kegg-bin/show_pathway?ko00030/K00895%09yellow/K00850%09yellow/K03841%09yellow/K01810%09yellow/K00036%09yellow/K01807%09yellow/K00033%09yellow/K01835%09yellow/K00131%09yellow/K01623%09yellow/K00615%09yellow/K01783%09yellow/K00852%09yellow
Cellular Processes	Cellular community - eukaryotes	Gap junction	ko04540	35	48	1.272690e-01	4.027767e-01	rna-HHC032718,rna-HHC009122,rna-HHC036510,rna-HHC014684,rna-HHC022102,rna-HHC000627,rna-HHC038429,rna-HHC044991,rna-HHC049751,rna-HHC017564,rna-HHC014689,rna-HHC051158,rna-HHC052755,rna-HHC018417,rna-HHC036212,rna-HHC043657,rna-HHC043133,rna-HHC038077,rna-HHC036203,rna-HHC003047,rna-HHC017623,rna-HHC035983,rna-HHC003300,rna-HHC000631,rna-HHC043656,rna-HHC043916,rna-HHC043361,rna-HHC008609,rna-HHC…	http://www.genome.jp/kegg-bin/show_pathway?ko04540/K07374%09yellow/K04464%09yellow/K07375%09yellow/K04368%09yellow
Metabolism	Glycan biosynthesis and metabolism	Glycosphingolipid biosynthesis - lacto and neolacto series	ko00601	4	5	1.274089e-01	4.027767e-01	rna-HHC049797,rna-HHC049793,rna-HHC019559,rna-HHC036024	http://www.genome.jp/kegg-bin/show_pathway?ko00601/K01988%09yellow
Cellular Processes	Transport and catabolism	Mitophagy - animal	ko04137	44	61	1.322418e-01	4.136074e-01	rna-HHC043214,rna-HHC013530,rna-HHC012105,rna-HHC023529,rna-HHC044750,rna-HHC022699,rna-HHC018233,rna-HHC044109,rna-HHC044164,rna-HHC024064,rna-HHC034819,rna-HHC042179,rna-HHC049994,rna-HHC052037,rna-HHC007075,rna-HHC048484,rna-HHC014005,rna-HHC036731,rna-HHC017774,rna-HHC014477,rna-HHC041229,rna-HHC035836,rna-HHC049381,rna-HHC014539,rna-HHC025789,rna-HHC005003,rna-HHC029470,rna-HHC017100,rna-HHC…	http://www.genome.jp/kegg-bin/show_pathway?ko04137/K17985%09yellow/K08341%09yellow/K08334%09yellow/K03097%09yellow/K03115%09yellow/K07870%09yellow/K20168%09yellow/K17771%09yellow/K17969%09yellow/K17987%09yellow/K17907%09yellow/K07897%09yellow
Metabolism	Lipid metabolism	Steroid hormone biosynthesis	ko00140	7	9	1.369897e-01	4.239469e-01	rna-HHC019221,rna-HHC021204,rna-HHC023644,rna-HHC016649,rna-HHC048203,rna-HHC038872,rna-HHC048654	http://www.genome.jp/kegg-bin/show_pathway?ko00140/K10251%09yellow/K12345%09yellow/K07408%09yellow
Organismal Systems	Immune system	T cell receptor signaling pathway	ko04660	20	27	1.422932e-01	4.357729e-01	rna-HHC017348,rna-HHC016761,rna-HHC021305,rna-HHC009474,rna-HHC002134,rna-HHC013900,rna-HHC050197,rna-HHC027207,rna-HHC022861,rna-HHC053965,rna-HHC053966,rna-HHC018417,rna-HHC009813,rna-HHC014870,rna-HHC052755,rna-HHC029958,rna-HHC002525,rna-HHC002733,rna-HHC021142,rna-HHC047188	http://www.genome.jp/kegg-bin/show_pathway?ko04660/K06268%09yellow/K06276%09yellow/K04368%09yellow/K03083%09yellow
Metabolism	Amino acid metabolism	Glycine, serine and threonine metabolism	ko00260	109	156	1.464401e-01	4.393202e-01	rna-HHC006659,rna-HHC003720,rna-HHC027723,rna-HHC043215,rna-HHC048277,rna-HHC010420,rna-HHC010417,rna-HHC025618,rna-HHC048286,rna-HHC027814,rna-HHC043220,rna-HHC043217,rna-HHC052109,rna-HHC026836,rna-HHC039691,rna-HHC047210,rna-HHC043223,rna-HHC022949,rna-HHC022942,rna-HHC029510,rna-HHC049907,rna-HHC016938,rna-HHC008037,rna-HHC013115,rna-HHC035753,rna-HHC047764,rna-HHC029152,rna-HHC036942,rna-HHC…	http://www.genome.jp/kegg-bin/show_pathway?ko00260/K00382%09yellow/K00827%09yellow/K00600%09yellow/K15919%09yellow/K01620%09yellow/K15634%09yellow/K00276%09yellow/K00928%09yellow/K01834%09yellow/K00133%09yellow/K12524%09yellow/K02437%09yellow/K00605%09yellow/K01754%09yellow/K00058%09yellow/K00281%09yellow/K00831%09yellow/K00130%09yellow/K06001%09yellow/K15633%09yellow/K14272%09yellow/K01733%09yel…
Metabolism	Lipid metabolism	Fatty acid elongation	ko00062	41	57	1.460514e-01	4.393202e-01	rna-HHC023644,rna-HHC051172,rna-HHC018325,rna-HHC032412,rna-HHC013447,rna-HHC021456,rna-HHC017114,rna-HHC012881,rna-HHC005016,rna-HHC008979,rna-HHC008985,rna-HHC018400,rna-HHC018058,rna-HHC010441,rna-HHC008976,rna-HHC050625,rna-HHC017180,rna-HHC015760,rna-HHC018450,rna-HHC008974,rna-HHC048654,rna-HHC000261,rna-HHC019221,rna-HHC002875,rna-HHC006047,rna-HHC030540,rna-HHC006344,rna-HHC046622,rna-HHC…	http://www.genome.jp/kegg-bin/show_pathway?ko00062/K10251%09yellow/K01068%09yellow/K10258%09yellow/K15397%09yellow/K07512%09yellow
Genetic Information Processing	Folding, sorting and degradation	Proteasome	ko03050	91	130	1.574002e-01	4.581750e-01	rna-HHC031791,rna-HHC016185,rna-HHC014699,rna-HHC006792,rna-HHC013082,rna-HHC025709,rna-HHC008323,rna-HHC003258,rna-HHC016246,rna-HHC031335,rna-HHC009439,rna-HHC009116,rna-HHC017315,rna-HHC010720,rna-HHC013431,rna-HHC010011,rna-HHC051927,rna-HHC020849,rna-HHC037150,rna-HHC036102,rna-HHC030421,rna-HHC048123,rna-HHC033259,rna-HHC013063,rna-HHC001088,rna-HHC045732,rna-HHC040301,rna-HHC001904,rna-HHC…	http://www.genome.jp/kegg-bin/show_pathway?ko03050/K03064%09yellow/K03038%09yellow/K03030%09yellow/K02739%09yellow/K06700%09yellow/K03032%09yellow/K03035%09yellow/K03039%09yellow/K06699%09yellow/K02727%09yellow/K02735%09yellow/K11599%09yellow/K03031%09yellow/K03037%09yellow/K02736%09yellow/K03028%09yellow/K03029%09yellow/K03062%09yellow/K03061%09yellow/K02728%09yellow/K02725%09yellow/K02726%09yel…
Genetic Information Processing	Replication and repair	Nucleotide excision repair	ko03420	121	174	1.566720e-01	4.581750e-01	rna-HHC050852,rna-HHC051101,rna-HHC012813,rna-HHC026591,rna-HHC027470,rna-HHC001316,rna-HHC045949,rna-HHC027265,rna-HHC016759,rna-HHC048361,rna-HHC018193,rna-HHC019481,rna-HHC007490,rna-HHC019359,rna-HHC005680,rna-HHC009736,rna-HHC026160,rna-HHC030847,rna-HHC029165,rna-HHC028794,rna-HHC051982,rna-HHC023371,rna-HHC007686,rna-HHC026231,rna-HHC042297,rna-HHC051117,rna-HHC000810,rna-HHC019181,rna-HHC…	http://www.genome.jp/kegg-bin/show_pathway?ko03420/K07466%09yellow/K06634%09yellow/K10609%09yellow/K10756%09yellow/K10848%09yellow/K10839%09yellow/K02335%09yellow/K10739%09yellow/K10610%09yellow/K10843%09yellow/K03505%09yellow/K10838%09yellow/K02327%09yellow/K03141%09yellow/K10747%09yellow/K10570%09yellow/K03504%09yellow/K02202%09yellow/K10842%09yellow/K03868%09yellow/K03144%09yellow/K10755%09yel…
Organismal Systems	Immune system	Th1 and Th2 cell differentiation	ko04658	12	16	1.569635e-01	4.581750e-01	rna-HHC053965,rna-HHC017348,rna-HHC016761,rna-HHC021305,rna-HHC009474,rna-HHC009813,rna-HHC002134,rna-HHC053966,rna-HHC002525,rna-HHC002733,rna-HHC029958,rna-HHC013900	http://www.genome.jp/kegg-bin/show_pathway?ko04658/K06268%09yellow
Organismal Systems	Endocrine system	PPAR signaling pathway	ko03320	47	66	1.617272e-01	4.661549e-01	rna-HHC041683,rna-HHC051060,rna-HHC005229,rna-HHC025211,rna-HHC054092,rna-HHC050173,rna-HHC045373,rna-HHC016007,rna-HHC052199,rna-HHC026613,rna-HHC050197,rna-HHC008298,rna-HHC038842,rna-HHC051685,rna-HHC020715,rna-HHC051684,rna-HHC023225,rna-HHC025165,rna-HHC021807,rna-HHC004482,rna-HHC040266,rna-HHC037819,rna-HHC027207,rna-HHC022698,rna-HHC009446,rna-HHC010771,rna-HHC047188,rna-HHC036408,rna-HHC…	http://www.genome.jp/kegg-bin/show_pathway?ko03320/K01897%09yellow/K07513%09yellow/K08770%09yellow/K08762%09yellow/K00864%09yellow/K06276%09yellow/K00232%09yellow/K06272%09yellow
Genetic Information Processing	Replication and repair	Homologous recombination	ko03440	114	164	1.647583e-01	4.671796e-01	rna-HHC012813,rna-HHC026591,rna-HHC050852,rna-HHC016792,rna-HHC038409,rna-HHC032381,rna-HHC045949,rna-HHC002518,rna-HHC019481,rna-HHC018193,rna-HHC026160,rna-HHC005741,rna-HHC045651,rna-HHC009736,rna-HHC034599,rna-HHC048548,rna-HHC029165,rna-HHC030550,rna-HHC042591,rna-HHC052059,rna-HHC027482,rna-HHC005192,rna-HHC007323,rna-HHC053481,rna-HHC007686,rna-HHC023371,rna-HHC048274,rna-HHC007090,rna-HHC…	http://www.genome.jp/kegg-bin/show_pathway?ko03440/K07466%09yellow/K10870%09yellow/K04482%09yellow/K10866%09yellow/K10739%09yellow/K02335%09yellow/K03505%09yellow/K03553%09yellow/K02327%09yellow/K10875%09yellow/K10879%09yellow/K08775%09yellow/K10683%09yellow/K03504%09yellow/K12173%09yellow/K03655%09yellow/K03111%09yellow/K10882%09yellow/K11864%09yellow/K10869%09yellow/K10880%09yellow/K03165%09yel…
Organismal Systems	Endocrine system	Melanogenesis	ko04916	24	33	1.652608e-01	4.671796e-01	rna-HHC040588,rna-HHC039559,rna-HHC039918,rna-HHC027490,rna-HHC010691,rna-HHC030128,rna-HHC018153,rna-HHC007812,rna-HHC004183,rna-HHC042156,rna-HHC018540,rna-HHC018417,rna-HHC004176,rna-HHC022861,rna-HHC022633,rna-HHC012006,rna-HHC022971,rna-HHC051147,rna-HHC026025,rna-HHC015990,rna-HHC021142,rna-HHC052755,rna-HHC014870,rna-HHC052909	http://www.genome.jp/kegg-bin/show_pathway?ko04916/K02183%09yellow/K04498%09yellow/K04368%09yellow/K03083%09yellow
Environmental Information Processing	Signal transduction	Calcium signaling pathway	ko04020	55	78	1.789790e-01	5.011411e-01	rna-HHC008271,rna-HHC007610,rna-HHC023123,rna-HHC030063,rna-HHC021646,rna-HHC039918,rna-HHC009474,rna-HHC008967,rna-HHC023124,rna-HHC033468,rna-HHC023125,rna-HHC032604,rna-HHC002657,rna-HHC009813,rna-HHC053966,rna-HHC002733,rna-HHC003878,rna-HHC050610,rna-HHC048983,rna-HHC017348,rna-HHC016761,rna-HHC012793,rna-HHC014977,rna-HHC040588,rna-HHC007137,rna-HHC007812,rna-HHC008272,rna-HHC017109,rna-HHC…	http://www.genome.jp/kegg-bin/show_pathway?ko04020/K05857%09yellow/K20858%09yellow/K05863%09yellow/K04718%09yellow/K15040%09yellow/K02183%09yellow/K06268%09yellow/K05853%09yellow
Cellular Processes	Cellular community - eukaryotes	Adherens junction	ko04520	39	55	1.911580e-01	5.093166e-01	rna-HHC036179,rna-HHC049994,rna-HHC030128,rna-HHC018540,rna-HHC050561,rna-HHC053069,rna-HHC029470,rna-HHC042886,rna-HHC012006,rna-HHC043621,rna-HHC014466,rna-HHC023529,rna-HHC044750,rna-HHC014079,rna-HHC044109,rna-HHC019935,rna-HHC010691,rna-HHC049675,rna-HHC042156,rna-HHC027857,rna-HHC042337,rna-HHC029758,rna-HHC036000,rna-HHC043382,rna-HHC048484,rna-HHC011499,rna-HHC048497,rna-HHC022971,rna-HHC…	http://www.genome.jp/kegg-bin/show_pathway?ko04520/K04392%09yellow/K03097%09yellow/K04498%09yellow/K06085%09yellow/K03115%09yellow
Cellular Processes	Cellular community - eukaryotes	Signaling pathways regulating pluripotency of stem cells	ko04550	6	8	1.879931e-01	5.093166e-01	rna-HHC014870,rna-HHC052755,rna-HHC021142,rna-HHC022861,rna-HHC039586,rna-HHC018417	http://www.genome.jp/kegg-bin/show_pathway?ko04550/K03083%09yellow/K04368%09yellow/K14439%09yellow
Metabolism	Amino acid metabolism	Valine, leucine and isoleucine degradation	ko00280	63	90	1.930971e-01	5.093166e-01	rna-HHC014078,rna-HHC031207,rna-HHC050454,rna-HHC017409,rna-HHC041881,rna-HHC005342,rna-HHC051060,rna-HHC047251,rna-HHC042101,rna-HHC025025,rna-HHC026433,rna-HHC044273,rna-HHC010221,rna-HHC025013,rna-HHC026613,rna-HHC018213,rna-HHC027049,rna-HHC047493,rna-HHC047218,rna-HHC053662,rna-HHC049322,rna-HHC041644,rna-HHC006659,rna-HHC003720,rna-HHC037555,rna-HHC031576,rna-HHC051275,rna-HHC045250,rna-HHC…	http://www.genome.jp/kegg-bin/show_pathway?ko00280/K18660%09yellow/K01641%09yellow/K00166%09yellow/K00167%09yellow/K09699%09yellow/K01640%09yellow/K07513%09yellow/K00827%09yellow/K00020%09yellow/K05605%09yellow/K00826%09yellow/K00128%09yellow/K00140%09yellow/K00382%09yellow/K01968%09yellow
Metabolism	Lipid metabolism	Fatty acid degradation	ko00071	63	90	1.930971e-01	5.093166e-01	rna-HHC051060,rna-HHC005229,rna-HHC046409,rna-HHC033960,rna-HHC041683,rna-HHC012689,rna-HHC014636,rna-HHC028543,rna-HHC050173,rna-HHC026613,rna-HHC038842,rna-HHC047218,rna-HHC043169,rna-HHC008298,rna-HHC051685,rna-HHC001705,rna-HHC037489,rna-HHC001704,rna-HHC023225,rna-HHC051684,rna-HHC050419,rna-HHC045822,rna-HHC026663,rna-HHC021807,rna-HHC051275,rna-HHC047271,rna-HHC015313,rna-HHC009703,rna-HHC…	http://www.genome.jp/kegg-bin/show_pathway?ko00071/K07513%09yellow/K01897%09yellow/K10527%09yellow/K00001%09yellow/K00121%09yellow/K00232%09yellow/K00128%09yellow/K18857%09yellow
Metabolism	Metabolism of cofactors and vitamins	Retinol metabolism	ko00830	16	22	1.940254e-01	5.093166e-01	rna-HHC034748,rna-HHC012689,rna-HHC014636,rna-HHC046453,rna-HHC004396,rna-HHC035048,rna-HHC038872,rna-HHC050419,rna-HHC026663,rna-HHC033960,rna-HHC012692,rna-HHC044923,rna-HHC037489,rna-HHC041209,rna-HHC028588,rna-HHC034752	http://www.genome.jp/kegg-bin/show_pathway?ko00830/K11147%09yellow/K00001%09yellow/K00121%09yellow/K11155%09yellow/K07408%09yellow
Organismal Systems	Digestive system	Vitamin digestion and absorption	ko04977	3	4	1.923911e-01	5.093166e-01	rna-HHC020945,rna-HHC024718,rna-HHC016403	http://www.genome.jp/kegg-bin/show_pathway?ko04977/K14617%09yellow
Organismal Systems	Nervous system	Synaptic vesicle cycle	ko04721	102	147	1.845147e-01	5.093166e-01	rna-HHC001840,rna-HHC053018,rna-HHC008810,rna-HHC000013,rna-HHC031697,rna-HHC053065,rna-HHC009747,rna-HHC000579,rna-HHC053203,rna-HHC038566,rna-HHC002813,rna-HHC005345,rna-HHC001201,rna-HHC020874,rna-HHC016652,rna-HHC022714,rna-HHC011479,rna-HHC043255,rna-HHC010090,rna-HHC015009,rna-HHC024573,rna-HHC018216,rna-HHC044407,rna-HHC050183,rna-HHC016496,rna-HHC015878,rna-HHC006876,rna-HHC003565,rna-HHC…	http://www.genome.jp/kegg-bin/show_pathway?ko04721/K02144%09yellow/K02155%09yellow/K02150%09yellow/K02152%09yellow/K02151%09yellow/K15015%09yellow/K02145%09yellow/K08486%09yellow/K02147%09yellow/K15296%09yellow/K11827%09yellow/K02154%09yellow/K03661%09yellow/K04646%09yellow/K11824%09yellow/K02146%09yellow/K18211%09yellow/K15292%09yellow/K11826%09yellow/K01528%09yellow
Cellular Processes	Cellular community - prokaryotes	Biofilm formation - Escherichia coli	ko02026	11	15	1.991233e-01	5.180731e-01	rna-HHC045986,rna-HHC000761,rna-HHC017844,rna-HHC036542,rna-HHC022336,rna-HHC022605,rna-HHC047767,rna-HHC006144,rna-HHC029799,rna-HHC010422,rna-HHC006161	http://www.genome.jp/kegg-bin/show_pathway?ko02026/K00975%09yellow/K00703%09yellow/K00688%09yellow
Environmental Information Processing	Membrane transport	Bacterial secretion system	ko03070	25	35	2.052846e-01	5.207909e-01	rna-HHC047024,rna-HHC044442,rna-HHC048652,rna-HHC048794,rna-HHC051113,rna-HHC006938,rna-HHC024547,rna-HHC010253,rna-HHC006633,rna-HHC040317,rna-HHC020311,rna-HHC031739,rna-HHC004391,rna-HHC020432,rna-HHC026042,rna-HHC014798,rna-HHC043030,rna-HHC016155,rna-HHC004116,rna-HHC023635,rna-HHC049013,rna-HHC048334,rna-HHC025944,rna-HHC010248,rna-HHC019218	http://www.genome.jp/kegg-bin/show_pathway?ko03070/K03106%09yellow/K03118%09yellow/K03217%09yellow/K03070%09yellow
Environmental Information Processing	Signal transduction	FoxO signaling pathway	ko04068	71	102	2.048639e-01	5.207909e-01	rna-HHC010691,rna-HHC006939,rna-HHC042156,rna-HHC053070,rna-HHC021148,rna-HHC003682,rna-HHC031921,rna-HHC027057,rna-HHC050197,rna-HHC022672,rna-HHC014968,rna-HHC022861,rna-HHC050779,rna-HHC045262,rna-HHC024329,rna-HHC051147,rna-HHC044628,rna-HHC024766,rna-HHC011189,rna-HHC046635,rna-HHC018206,rna-HHC052037,rna-HHC015469,rna-HHC037022,rna-HHC016616,rna-HHC016387,rna-HHC001410,rna-HHC041588,rna-HHC…	http://www.genome.jp/kegg-bin/show_pathway?ko04068/K04498%09yellow/K07198%09yellow/K03781%09yellow/K02206%09yellow/K11434%09yellow/K03875%09yellow/K06276%09yellow/K05868%09yellow/K04564%09yellow/K04368%09yellow/K08341%09yellow/K11838%09yellow/K08960%09yellow
Organismal Systems	Endocrine system	Thyroid hormone synthesis	ko04918	34	48	2.054821e-01	5.207909e-01	rna-HHC043391,rna-HHC019439,rna-HHC041349,rna-HHC049269,rna-HHC005561,rna-HHC029481,rna-HHC051819,rna-HHC045164,rna-HHC004778,rna-HHC005556,rna-HHC007482,rna-HHC035732,rna-HHC024664,rna-HHC043114,rna-HHC019596,rna-HHC014459,rna-HHC052276,rna-HHC036206,rna-HHC023429,rna-HHC022139,rna-HHC051160,rna-HHC004774,rna-HHC041011,rna-HHC036009,rna-HHC002133,rna-HHC043249,rna-HHC019006,rna-HHC035854,rna-HHC…	http://www.genome.jp/kegg-bin/show_pathway?ko04918/K09490%09yellow/K08054%09yellow/K00432%09yellow/K00383%09yellow/K09487%09yellow
Metabolism	Xenobiotics biodegradation and metabolism	Chloroalkane and chloroalkene degradation	ko00625	18	25	2.080381e-01	5.227624e-01	rna-HHC010279,rna-HHC050072,rna-HHC051275,rna-HHC047218,rna-HHC048589,rna-HHC009703,rna-HHC015313,rna-HHC041209,rna-HHC037489,rna-HHC033960,rna-HHC012692,rna-HHC044923,rna-HHC002296,rna-HHC050419,rna-HHC026663,rna-HHC014636,rna-HHC001646,rna-HHC012689	http://www.genome.jp/kegg-bin/show_pathway?ko00625/K00128%09yellow/K00001%09yellow/K00121%09yellow
Genetic Information Processing	Translation	Aminoacyl-tRNA biosynthesis	ko00970	98	142	2.149545e-01	5.355645e-01	rna-HHC027821,rna-HHC016444,rna-HHC022469,rna-HHC037207,rna-HHC025987,rna-HHC001938,rna-HHC053499,rna-HHC037204,rna-HHC005429,rna-HHC032419,rna-HHC041670,rna-HHC013252,rna-HHC004876,rna-HHC020703,rna-HHC020921,rna-HHC034914,rna-HHC014551,rna-HHC040618,rna-HHC032019,rna-HHC009956,rna-HHC039087,rna-HHC022472,rna-HHC051808,rna-HHC022463,rna-HHC020461,rna-HHC050166,rna-HHC035463,rna-HHC024769,rna-HHC…	http://www.genome.jp/kegg-bin/show_pathway?ko00970/K01869%09yellow/K01893%09yellow/K01881%09yellow/K01870%09yellow/K04567%09yellow/K01889%09yellow/K01866%09yellow/K01892%09yellow/K01873%09yellow/K01868%09yellow/K01872%09yellow/K01885%09yellow/K01867%09yellow/K01886%09yellow/K01883%09yellow/K02434%09yellow/K01887%09yellow/K01876%09yellow/K00604%09yellow/K14164%09yellow/K01890%09yellow/K01874%09yel…
Cellular Processes	Cell growth and death	Cell cycle	ko04110	201	295	2.246496e-01	5.373599e-01	rna-HHC006843,rna-HHC017218,rna-HHC045657,rna-HHC045913,rna-HHC047978,rna-HHC028951,rna-HHC018540,rna-HHC036713,rna-HHC030128,rna-HHC018637,rna-HHC023774,rna-HHC052747,rna-HHC041324,rna-HHC052909,rna-HHC026944,rna-HHC033517,rna-HHC044454,rna-HHC051536,rna-HHC037826,rna-HHC050277,rna-HHC010479,rna-HHC003852,rna-HHC000380,rna-HHC023779,rna-HHC019431,rna-HHC011011,rna-HHC030948,rna-HHC008922,rna-HHC…	http://www.genome.jp/kegg-bin/show_pathway?ko04110/K13728%09yellow/K02209%09yellow/K03363%09yellow/K06670%09yellow/K06630%09yellow/K04498%09yellow/K02180%09yellow/K02178%09yellow/K02605%09yellow/K02202%09yellow/K03364%09yellow/K06634%09yellow/K03094%09yellow/K03348%09yellow/K06067%09yellow/K04681%09yellow/K02537%09yellow/K05868%09yellow/K06620%09yellow/K03875%09yellow/K06628%09yellow/K02608%09yel…
Cellular Processes	Cellular community - prokaryotes	Biofilm formation - Pseudomonas aeruginosa	ko02025	8	11	2.248138e-01	5.373599e-01	rna-HHC040713,rna-HHC025365,rna-HHC020215,rna-HHC025374,rna-HHC011414,rna-HHC032558,rna-HHC020219,rna-HHC040087	http://www.genome.jp/kegg-bin/show_pathway?ko02025/K01658%09yellow/K01657%09yellow
Environmental Information Processing	Signal transduction	Hippo signaling pathway - multiple species	ko04392	8	11	2.248138e-01	5.373599e-01	rna-HHC009634,rna-HHC002357,rna-HHC011237,rna-HHC007947,rna-HHC035875,rna-HHC000466,rna-HHC004295,rna-HHC043262	http://www.genome.jp/kegg-bin/show_pathway?ko04392/K02218%09yellow/K06685%09yellow/K08960%09yellow
Metabolism	Biosynthesis of other secondary metabolites	Phenazine biosynthesis	ko00405	8	11	2.248138e-01	5.373599e-01	rna-HHC020219,rna-HHC040087,rna-HHC011414,rna-HHC032558,rna-HHC020215,rna-HHC025374,rna-HHC040713,rna-HHC025365	http://www.genome.jp/kegg-bin/show_pathway?ko00405/K01657%09yellow/K01658%09yellow
Metabolism	Metabolism of cofactors and vitamins	Vitamin B6 metabolism	ko00750	13	18	2.193121e-01	5.373599e-01	rna-HHC016170,rna-HHC035945,rna-HHC019724,rna-HHC030033,rna-HHC004000,rna-HHC014656,rna-HHC008185,rna-HHC002154,rna-HHC031725,rna-HHC052440,rna-HHC028571,rna-HHC052415,rna-HHC043329	http://www.genome.jp/kegg-bin/show_pathway?ko00750/K00831%09yellow/K08681%09yellow/K05275%09yellow/K06215%09yellow/K00275%09yellow/K01733%09yellow/K13248%09yellow
Metabolism	Amino acid metabolism	Lysine biosynthesis	ko00300	22	31	2.302919e-01	5.460147e-01	rna-HHC036606,rna-HHC015130,rna-HHC046618,rna-HHC018514,rna-HHC022949,rna-HHC042909,rna-HHC002259,rna-HHC052109,rna-HHC032324,rna-HHC045808,rna-HHC020319,rna-HHC042266,rna-HHC022942,rna-HHC019394,rna-HHC049907,rna-HHC029510,rna-HHC053533,rna-HHC046058,rna-HHC053790,rna-HHC047804,rna-HHC023795,rna-HHC004639	http://www.genome.jp/kegg-bin/show_pathway?ko00300/K10206%09yellow/K00215%09yellow/K12524%09yellow/K00133%09yellow/K01714%09yellow/K00928%09yellow/K01586%09yellow
Environmental Information Processing	Signal transduction	HIF-1 signaling pathway	ko04066	82	119	2.384575e-01	5.561586e-01	rna-HHC006124,rna-HHC020582,rna-HHC047856,rna-HHC009982,rna-HHC022861,rna-HHC042059,rna-HHC045897,rna-HHC022172,rna-HHC053296,rna-HHC003828,rna-HHC017460,rna-HHC019365,rna-HHC051147,rna-HHC010691,rna-HHC017617,rna-HHC020481,rna-HHC042156,rna-HHC008341,rna-HHC028253,rna-HHC021754,rna-HHC050984,rna-HHC028232,rna-HHC050985,rna-HHC025749,rna-HHC014632,rna-HHC052755,rna-HHC032001,rna-HHC041269,rna-HHC…	http://www.genome.jp/kegg-bin/show_pathway?ko04066/K03872%09yellow/K00162%09yellow/K03259%09yellow/K00134%09yellow/K04368%09yellow/K01689%09yellow/K00844%09yellow/K01103%09yellow/K04498%09yellow/K00161%09yellow/K03868%09yellow/K02991%09yellow/K04688%09yellow/K03873%09yellow
Environmental Information Processing	Signal transduction	MAPK signaling pathway - fly	ko04013	71	103	2.484322e-01	5.561586e-01	rna-HHC023188,rna-HHC048910,rna-HHC025086,rna-HHC002328,rna-HHC003134,rna-HHC035507,rna-HHC037873,rna-HHC039863,rna-HHC046713,rna-HHC039860,rna-HHC014079,rna-HHC013923,rna-HHC017050,rna-HHC013669,rna-HHC000389,rna-HHC003679,rna-HHC018804,rna-HHC018417,rna-HHC014211,rna-HHC021631,rna-HHC028752,rna-HHC001098,rna-HHC029923,rna-HHC014138,rna-HHC052139,rna-HHC011683,rna-HHC031988,rna-HHC000071,rna-HHC…	http://www.genome.jp/kegg-bin/show_pathway?ko04013/K06689%09yellow/K04506%09yellow/K14290%09yellow/K04392%09yellow/K20223%09yellow/K04382%09yellow/K09260%09yellow/K04368%09yellow/K05759%09yellow/K04564%09yellow
Environmental Information Processing	Signal transduction	Plant hormone signal transduction	ko04075	280	414	2.547779e-01	5.561586e-01	rna-HHC046672,rna-HHC051099,rna-HHC025355,rna-HHC006849,rna-HHC007119,rna-HHC043299,rna-HHC048552,rna-HHC033050,rna-HHC020385,rna-HHC041798,rna-HHC019062,rna-HHC000032,rna-HHC039664,rna-HHC019851,rna-HHC025797,rna-HHC000041,rna-HHC006624,rna-HHC003359,rna-HHC022059,rna-HHC015069,rna-HHC010176,rna-HHC052797,rna-HHC026587,rna-HHC032020,rna-HHC038579,rna-HHC053170,rna-HHC009024,rna-HHC017652,rna-HHC…	http://www.genome.jp/kegg-bin/show_pathway?ko04075/K14515%09yellow/K14485%09yellow/K14489%09yellow/K14432%09yellow/K14488%09yellow/K14500%09yellow/K14491%09yellow/K14498%09yellow/K14506%09yellow/K14431%09yellow/K14486%09yellow/K14484%09yellow/K14497%09yellow/K12126%09yellow/K16189%09yellow/K14492%09yellow/K14516%09yellow/K14512%09yellow/K13463%09yellow/K13449%09yellow/K14509%09yellow/K14510%09yel…
Genetic Information Processing	Transcription	Basal transcription factors	ko03022	56	81	2.532437e-01	5.561586e-01	rna-HHC006090,rna-HHC003357,rna-HHC032439,rna-HHC034061,rna-HHC042057,rna-HHC011643,rna-HHC041391,rna-HHC052573,rna-HHC049215,rna-HHC008661,rna-HHC022388,rna-HHC051641,rna-HHC041324,rna-HHC007346,rna-HHC045385,rna-HHC044454,rna-HHC034055,rna-HHC036279,rna-HHC036748,rna-HHC004851,rna-HHC017408,rna-HHC027199,rna-HHC001996,rna-HHC009913,rna-HHC051224,rna-HHC015242,rna-HHC028532,rna-HHC044470,rna-HHC…	http://www.genome.jp/kegg-bin/show_pathway?ko03022/K03122%09yellow/K03126%09yellow/K03133%09yellow/K02202%09yellow/K03134%09yellow/K03125%09yellow/K03136%09yellow/K14649%09yellow/K03124%09yellow/K03129%09yellow/K06634%09yellow/K03144%09yellow/K03120%09yellow/K10842%09yellow/K03135%09yellow/K03141%09yellow/K03131%09yellow/K10843%09yellow/K03137%09yellow
Metabolism	Biosynthesis of other secondary metabolites	Monobactam biosynthesis	ko00261	17	24	2.485839e-01	5.561586e-01	rna-HHC053533,rna-HHC022942,rna-HHC042266,rna-HHC049907,rna-HHC019394,rna-HHC029510,rna-HHC053790,rna-HHC023795,rna-HHC004639,rna-HHC047804,rna-HHC015130,rna-HHC046618,rna-HHC018514,rna-HHC002259,rna-HHC042909,rna-HHC022949,rna-HHC052109	http://www.genome.jp/kegg-bin/show_pathway?ko00261/K12524%09yellow/K00215%09yellow/K00133%09yellow/K00928%09yellow/K01714%09yellow
Metabolism	Carbohydrate metabolism	Fructose and mannose metabolism	ko00051	119	174	2.479113e-01	5.561586e-01	rna-HHC052458,rna-HHC039197,rna-HHC001041,rna-HHC029661,rna-HHC049218,rna-HHC038818,rna-HHC035519,rna-HHC008713,rna-HHC023648,rna-HHC011184,rna-HHC005840,rna-HHC042608,rna-HHC003434,rna-HHC004763,rna-HHC001566,rna-HHC009756,rna-HHC019295,rna-HHC013951,rna-HHC033289,rna-HHC050176,rna-HHC010748,rna-HHC008337,rna-HHC000518,rna-HHC048505,rna-HHC044823,rna-HHC051240,rna-HHC021784,rna-HHC000565,rna-HHC…	http://www.genome.jp/kegg-bin/show_pathway?ko00051/K00844%09yellow/K01803%09yellow/K01809%09yellow/K00850%09yellow/K18447%09yellow/K01623%09yellow/K19355%09yellow/K01805%09yellow/K02377%09yellow/K01103%09yellow/K00008%09yellow/K00966%09yellow/K00895%09yellow/K03841%09yellow/K00847%09yellow/K05305%09yellow
Metabolism	Metabolism of other amino acids	Selenocompound metabolism	ko00450	26	37	2.472510e-01	5.561586e-01	rna-HHC045195,rna-HHC011078,rna-HHC023672,rna-HHC045573,rna-HHC009815,rna-HHC019253,rna-HHC049277,rna-HHC042565,rna-HHC051178,rna-HHC045383,rna-HHC033456,rna-HHC045401,rna-HHC004086,rna-HHC028580,rna-HHC014440,rna-HHC019723,rna-HHC024353,rna-HHC002129,rna-HHC008113,rna-HHC011077,rna-HHC028584,rna-HHC031783,rna-HHC027196,rna-HHC026989,rna-HHC053698,rna-HHC027386	http://www.genome.jp/kegg-bin/show_pathway?ko00450/K01739%09yellow/K08247%09yellow/K00549%09yellow/K11717%09yellow/K01760%09yellow/K00384%09yellow/K01874%09yellow/K01761%09yellow
Metabolism	Overview	Biosynthesis of amino acids	ko01230	357	529	2.535720e-01	5.561586e-01	rna-HHC022710,rna-HHC023585,rna-HHC033172,rna-HHC035642,rna-HHC040719,rna-HHC029745,rna-HHC020219,rna-HHC015465,rna-HHC013598,rna-HHC022186,rna-HHC005760,rna-HHC006860,rna-HHC037958,rna-HHC011676,rna-HHC051267,rna-HHC030444,rna-HHC010748,rna-HHC000518,rna-HHC002259,rna-HHC034833,rna-HHC050961,rna-HHC028939,rna-HHC036297,rna-HHC019694,rna-HHC050910,rna-HHC003441,rna-HHC037486,rna-HHC052415,rna-HHC…	http://www.genome.jp/kegg-bin/show_pathway?ko01230/K01649%09yellow/K01783%09yellow/K00872%09yellow/K01850%09yellow/K14454%09yellow/K01657%09yellow/K00927%09yellow/K00873%09yellow/K00789%09yellow/K13832%09yellow/K14272%09yellow/K00031%09yellow/K00600%09yellow/K00134%09yellow/K01623%09yellow/K00850%09yellow/K00133%09yellow/K00615%09yellow/K01681%09yellow/K01735%09yellow/K01626%09yellow/K01733%09yel…
Organismal Systems	Digestive system	Bile secretion	ko04976	50	72	2.434628e-01	5.561586e-01	rna-HHC047650,rna-HHC006393,rna-HHC001024,rna-HHC029668,rna-HHC006648,rna-HHC004515,rna-HHC011740,rna-HHC041941,rna-HHC051378,rna-HHC005775,rna-HHC021316,rna-HHC032936,rna-HHC042072,rna-HHC045890,rna-HHC038382,rna-HHC018607,rna-HHC049378,rna-HHC034716,rna-HHC028048,rna-HHC023042,rna-HHC047436,rna-HHC009564,rna-HHC031507,rna-HHC032404,rna-HHC011545,rna-HHC031737,rna-HHC023109,rna-HHC029396,rna-HHC…	http://www.genome.jp/kegg-bin/show_pathway?ko04976/K05658%09yellow/K05666%09yellow/K00021%09yellow
Organismal Systems	Digestive system	Pancreatic secretion	ko04972	39	56	2.503716e-01	5.561586e-01	rna-HHC013995,rna-HHC043621,rna-HHC042886,rna-HHC044651,rna-HHC043795,rna-HHC023113,rna-HHC046600,rna-HHC000715,rna-HHC048401,rna-HHC019935,rna-HHC014079,rna-HHC001765,rna-HHC000299,rna-HHC024222,rna-HHC030564,rna-HHC018345,rna-HHC036179,rna-HHC050561,rna-HHC023116,rna-HHC010169,rna-HHC053295,rna-HHC002328,rna-HHC031958,rna-HHC038685,rna-HHC018713,rna-HHC035507,rna-HHC018907,rna-HHC038430,rna-HHC…	http://www.genome.jp/kegg-bin/show_pathway?ko04972/K07904%09yellow/K04392%09yellow/K07901%09yellow/K01047%09yellow/K05853%09yellow
Organismal Systems	Endocrine system	Prolactin signaling pathway	ko04917	5	7	2.553790e-01	5.561586e-01	rna-HHC018417,rna-HHC021142,rna-HHC022861,rna-HHC052755,rna-HHC014870	http://www.genome.jp/kegg-bin/show_pathway?ko04917/K04368%09yellow/K03083%09yellow
Environmental Information Processing	Signal transduction	mTOR signaling pathway	ko04150	85	124	2.622382e-01	5.668972e-01	rna-HHC015469,rna-HHC020771,rna-HHC017144,rna-HHC021769,rna-HHC021739,rna-HHC025749,rna-HHC052755,rna-HHC014632,rna-HHC006254,rna-HHC035648,rna-HHC033251,rna-HHC017133,rna-HHC008514,rna-HHC001410,rna-HHC041588,rna-HHC021754,rna-HHC043019,rna-HHC047871,rna-HHC010506,rna-HHC036585,rna-HHC005907,rna-HHC033885,rna-HHC043987,rna-HHC003682,rna-HHC050197,rna-HHC027057,rna-HHC006939,rna-HHC003237,rna-HHC…	http://www.genome.jp/kegg-bin/show_pathway?ko04150/K07198%09yellow/K20403%09yellow/K03259%09yellow/K02145%09yellow/K02991%09yellow/K04368%09yellow/K08269%09yellow/K02151%09yellow/K08272%09yellow/K07204%09yellow/K06276%09yellow/K03875%09yellow/K02150%09yellow/K02152%09yellow/K02147%09yellow/K14004%09yellow/K02144%09yellow/K03083%09yellow/K04688%09yellow/K08266%09yellow
Metabolism	Carbohydrate metabolism	Amino sugar and nucleotide sugar metabolism	ko00520	161	237	2.669679e-01	5.687577e-01	rna-HHC024986,rna-HHC010063,rna-HHC014825,rna-HHC025035,rna-HHC041043,rna-HHC052354,rna-HHC038754,rna-HHC011121,rna-HHC041269,rna-HHC042401,rna-HHC032001,rna-HHC045159,rna-HHC005800,rna-HHC035221,rna-HHC036726,rna-HHC010065,rna-HHC024994,rna-HHC020678,rna-HHC006110,rna-HHC006613,rna-HHC026931,rna-HHC020481,rna-HHC035200,rna-HHC040494,rna-HHC030070,rna-HHC030348,rna-HHC038171,rna-HHC037693,rna-HHC…	http://www.genome.jp/kegg-bin/show_pathway?ko00520/K10046%09yellow/K01183%09yellow/K08678%09yellow/K12448%09yellow/K00820%09yellow/K12450%09yellow/K00844%09yellow/K18677%09yellow/K00012%09yellow/K13648%09yellow/K00847%09yellow/K01784%09yellow/K00966%09yellow/K12373%09yellow/K01810%09yellow/K13379%09yellow/K02377%09yellow/K00972%09yellow/K00326%09yellow/K12449%09yellow/K01809%09yellow/K08679%09yel…
Metabolism	Overview	Carbon metabolism	ko01200	396	588	2.665735e-01	5.687577e-01	rna-HHC040752,rna-HHC024257,rna-HHC014008,rna-HHC039691,rna-HHC047223,rna-HHC017417,rna-HHC050419,rna-HHC008584,rna-HHC027723,rna-HHC006659,rna-HHC009535,rna-HHC033844,rna-HHC019227,rna-HHC016376,rna-HHC043385,rna-HHC017770,rna-HHC049321,rna-HHC035705,rna-HHC053780,rna-HHC031414,rna-HHC029684,rna-HHC015844,rna-HHC039350,rna-HHC012713,rna-HHC045897,rna-HHC019760,rna-HHC043377,rna-HHC028214,rna-HHC…	http://www.genome.jp/kegg-bin/show_pathway?ko01200/K01900%09yellow/K01783%09yellow/K00297%09yellow/K01834%09yellow/K00030%09yellow/K00261%09yellow/K00121%09yellow/K00164%09yellow/K00600%09yellow/K00382%09yellow/K01602%09yellow/K01623%09yellow/K03781%09yellow/K01455%09yellow/K01754%09yellow/K00122%09yellow/K01738%09yellow/K00026%09yellow/K00131%09yellow/K00033%09yellow/K00134%09yellow/K01962%09yel…
Metabolism	Biosynthesis of other secondary metabolites	Streptomycin biosynthesis	ko00521	21	30	2.689854e-01	5.689331e-01	rna-HHC012936,rna-HHC052458,rna-HHC017617,rna-HHC020481,rna-HHC037458,rna-HHC049218,rna-HHC038818,rna-HHC015246,rna-HHC000565,rna-HHC034023,rna-HHC011184,rna-HHC029666,rna-HHC022172,rna-HHC044988,rna-HHC032001,rna-HHC016947,rna-HHC014592,rna-HHC030860,rna-HHC049521,rna-HHC041269,rna-HHC014207	http://www.genome.jp/kegg-bin/show_pathway?ko00521/K01835%09yellow/K00844%09yellow/K01858%09yellow
Genetic Information Processing	Translation	RNA transport	ko03013	262	388	2.757059e-01	5.789823e-01	rna-HHC013263,rna-HHC025343,rna-HHC004505,rna-HHC050109,rna-HHC043685,rna-HHC028189,rna-HHC052550,rna-HHC001553,rna-HHC000821,rna-HHC033537,rna-HHC047515,rna-HHC050485,rna-HHC013337,rna-HHC012506,rna-HHC013169,rna-HHC008675,rna-HHC040808,rna-HHC046031,rna-HHC047290,rna-HHC003811,rna-HHC024980,rna-HHC032426,rna-HHC018790,rna-HHC021799,rna-HHC036605,rna-HHC044011,rna-HHC001738,rna-HHC025940,rna-HHC…	http://www.genome.jp/kegg-bin/show_pathway?ko03013/K07936%09yellow/K14319%09yellow/K14315%09yellow/K03236%09yellow/K14004%09yellow/K14314%09yellow/K12882%09yellow/K14293%09yellow/K13126%09yellow/K18213%09yellow/K14325%09yellow/K03262%09yellow/K13114%09yellow/K13171%09yellow/K14305%09yellow/K14301%09yellow/K14308%09yellow/K03754%09yellow/K12881%09yellow/K12883%09yellow/K14328%09yellow/K14297%09yel…
Cellular Processes	Transport and catabolism	Autophagy - animal	ko04140	98	144	2.924033e-01	5.848066e-01	rna-HHC033433,rna-HHC015424,rna-HHC016468,rna-HHC003204,rna-HHC028859,rna-HHC041338,rna-HHC010780,rna-HHC047188,rna-HHC045590,rna-HHC036416,rna-HHC037873,rna-HHC034234,rna-HHC027207,rna-HHC021631,rna-HHC051215,rna-HHC015900,rna-HHC005003,rna-HHC010505,rna-HHC032245,rna-HHC004819,rna-HHC016098,rna-HHC003682,rna-HHC036413,rna-HHC006939,rna-HHC043818,rna-HHC017091,rna-HHC024329,rna-HHC004076,rna-HHC…	http://www.genome.jp/kegg-bin/show_pathway?ko04140/K07204%09yellow/K17908%09yellow/K08341%09yellow/K08852%09yellow/K16196%09yellow/K01365%09yellow/K08266%09yellow/K06276%09yellow/K21248%09yellow/K03237%09yellow/K04382%09yellow/K08334%09yellow/K17985%09yellow/K07198%09yellow/K08331%09yellow/K08333%09yellow/K08269%09yellow/K04688%09yellow/K08343%09yellow/K21249%09yellow/K17907%09yellow/K07897%09yel…
Metabolism	Biosynthesis of other secondary metabolites	Aflatoxin biosynthesis	ko00254	2	3	2.905076e-01	5.848066e-01	rna-HHC014591,rna-HHC037457	http://www.genome.jp/kegg-bin/show_pathway?ko00254/K11262%09yellow
Metabolism	Biosynthesis of other secondary metabolites	Novobiocin biosynthesis	ko00401	7	10	2.889879e-01	5.848066e-01	rna-HHC005399,rna-HHC005384,rna-HHC028487,rna-HHC006894,rna-HHC005400,rna-HHC028484,rna-HHC006906	http://www.genome.jp/kegg-bin/show_pathway?ko00401/K00815%09yellow/K00817%09yellow
Metabolism	Glycan biosynthesis and metabolism	Mannose type O-glycan biosyntheis	ko00515	2	3	2.905076e-01	5.848066e-01	rna-HHC010763,rna-HHC010857	http://www.genome.jp/kegg-bin/show_pathway?ko00515/K18207%09yellow
Metabolism	Metabolism of terpenoids and polyketides	Biosynthesis of siderophore group nonribosomal peptides	ko01053	2	3	2.905076e-01	5.848066e-01	rna-HHC021645,rna-HHC050609	http://www.genome.jp/kegg-bin/show_pathway?ko01053/K02552%09yellow
Organismal Systems	Endocrine system	Insulin signaling pathway	ko04910	129	190	2.881710e-01	5.848066e-01	rna-HHC006251,rna-HHC038818,rna-HHC049218,rna-HHC036823,rna-HHC014591,rna-HHC052458,rna-HHC008202,rna-HHC006161,rna-HHC041330,rna-HHC018417,rna-HHC037487,rna-HHC005364,rna-HHC011184,rna-HHC029799,rna-HHC019282,rna-HHC015246,rna-HHC000565,rna-HHC006521,rna-HHC032224,rna-HHC003989,rna-HHC040588,rna-HHC034260,rna-HHC004399,rna-HHC043739,rna-HHC014207,rna-HHC010391,rna-HHC044988,rna-HHC018770,rna-HHC…	http://www.genome.jp/kegg-bin/show_pathway?ko04910/K06269%09yellow/K00844%09yellow/K07195%09yellow/K11262%09yellow/K04688%09yellow/K00688%09yellow/K04368%09yellow/K02991%09yellow/K07198%09yellow/K07204%09yellow/K02183%09yellow/K03259%09yellow/K07192%09yellow/K03841%09yellow/K06276%09yellow/K03083%09yellow
Organismal Systems	Endocrine system	Oxytocin signaling pathway	ko04921	65	95	2.901915e-01	5.848066e-01	rna-HHC021305,rna-HHC040132,rna-HHC018153,rna-HHC015469,rna-HHC043019,rna-HHC010506,rna-HHC053292,rna-HHC001410,rna-HHC041588,rna-HHC022076,rna-HHC035648,rna-HHC033251,rna-HHC008514,rna-HHC029958,rna-HHC000574,rna-HHC052755,rna-HHC038633,rna-HHC002525,rna-HHC002134,rna-HHC041893,rna-HHC039559,rna-HHC006939,rna-HHC027490,rna-HHC034534,rna-HHC004183,rna-HHC013900,rna-HHC036298,rna-HHC003682,rna-HHC…	http://www.genome.jp/kegg-bin/show_pathway?ko04921/K06268%09yellow/K06269%09yellow/K02183%09yellow/K07198%09yellow/K03234%09yellow/K04368%09yellow/K04464%09yellow
Metabolism	Biosynthesis of other secondary metabolites	Neomycin, kanamycin and gentamicin biosynthesis	ko00524	16	23	2.945019e-01	5.850241e-01	rna-HHC044988,rna-HHC032001,rna-HHC014207,rna-HHC049521,rna-HHC041269,rna-HHC011184,rna-HHC022172,rna-HHC029666,rna-HHC049218,rna-HHC038818,rna-HHC034023,rna-HHC000565,rna-HHC015246,rna-HHC017617,rna-HHC052458,rna-HHC020481	http://www.genome.jp/kegg-bin/show_pathway?ko00524/K00844%09yellow
Environmental Information Processing	Signal transduction	MAPK signaling pathway - plant	ko04016	167	247	3.000591e-01	5.920630e-01	rna-HHC031384,rna-HHC005653,rna-HHC002838,rna-HHC014127,rna-HHC017639,rna-HHC049340,rna-HHC012056,rna-HHC003652,rna-HHC053970,rna-HHC038334,rna-HHC017641,rna-HHC047615,rna-HHC006272,rna-HHC000152,rna-HHC050540,rna-HHC039918,rna-HHC013359,rna-HHC018722,rna-HHC048920,rna-HHC017352,rna-HHC016300,rna-HHC031504,rna-HHC032197,rna-HHC039178,rna-HHC029348,rna-HHC021951,rna-HHC029825,rna-HHC007812,rna-HHC…	http://www.genome.jp/kegg-bin/show_pathway?ko04016/K13447%09yellow/K14509%09yellow/K20726%09yellow/K00940%09yellow/K13449%09yellow/K20535%09yellow/K20536%09yellow/K20718%09yellow/K20725%09yellow/K14497%09yellow/K14515%09yellow/K02183%09yellow/K17686%09yellow/K20538%09yellow/K14496%09yellow/K20729%09yellow/K14512%09yellow/K14514%09yellow/K20553%09yellow/K14513%09yellow/K20716%09yellow/K14510%09yel…
Cellular Processes	Cell growth and death	Ferroptosis	ko04216	33	48	3.052479e-01	5.982858e-01	rna-HHC023225,rna-HHC021646,rna-HHC017109,rna-HHC012239,rna-HHC018839,rna-HHC040777,rna-HHC017805,rna-HHC044546,rna-HHC032604,rna-HHC021807,rna-HHC053146,rna-HHC008967,rna-HHC029100,rna-HHC036683,rna-HHC017792,rna-HHC017804,rna-HHC047164,rna-HHC033390,rna-HHC050610,rna-HHC009446,rna-HHC012071,rna-HHC048983,rna-HHC044084,rna-HHC050173,rna-HHC005229,rna-HHC022698,rna-HHC002869,rna-HHC041683,rna-HHC…	http://www.genome.jp/kegg-bin/show_pathway?ko04216/K01897%09yellow/K15040%09yellow/K00522%09yellow/K21398%09yellow
Metabolism	Biosynthesis of other secondary metabolites	Tropane, piperidine and pyridine alkaloid biosynthesis	ko00960	37	54	3.129296e-01	6.092801e-01	rna-HHC005400,rna-HHC003360,rna-HHC028484,rna-HHC015518,rna-HHC006906,rna-HHC038093,rna-HHC003363,rna-HHC051228,rna-HHC045403,rna-HHC003361,rna-HHC006273,rna-HHC032691,rna-HHC050032,rna-HHC052594,rna-HHC017313,rna-HHC035470,rna-HHC006894,rna-HHC028487,rna-HHC003490,rna-HHC005384,rna-HHC005399,rna-HHC041427,rna-HHC029745,rna-HHC038101,rna-HHC034115,rna-HHC014710,rna-HHC003375,rna-HHC003374,rna-HHC…	http://www.genome.jp/kegg-bin/show_pathway?ko00960/K00815%09yellow/K08081%09yellow/K00276%09yellow/K00817%09yellow/K15849%09yellow/K14454%09yellow/K00811%09yellow
Metabolism	Energy metabolism	Carbon fixation pathways in prokaryotes	ko00720	39	57	3.162714e-01	6.117355e-01	rna-HHC004643,rna-HHC011676,rna-HHC034469,rna-HHC040401,rna-HHC024344,rna-HHC048868,rna-HHC029473,rna-HHC010480,rna-HHC001432,rna-HHC029835,rna-HHC005759,rna-HHC034371,rna-HHC044157,rna-HHC020696,rna-HHC043377,rna-HHC051820,rna-HHC023099,rna-HHC014008,rna-HHC044544,rna-HHC049256,rna-HHC019694,rna-HHC045165,rna-HHC053064,rna-HHC041843,rna-HHC035994,rna-HHC028161,rna-HHC014473,rna-HHC041717,rna-HHC…	http://www.genome.jp/kegg-bin/show_pathway?ko00720/K01648%09yellow/K00031%09yellow/K01679%09yellow/K01961%09yellow/K01681%09yellow/K01895%09yellow/K01595%09yellow/K00297%09yellow/K02160%09yellow/K01962%09yellow/K01006%09yellow
Metabolism	Energy metabolism	Carbon fixation in photosynthetic organisms	ko00710	117	173	3.210512e-01	6.169219e-01	rna-HHC010480,rna-HHC030265,rna-HHC036294,rna-HHC038800,rna-HHC032849,rna-HHC044255,rna-HHC050604,rna-HHC017741,rna-HHC014177,rna-HHC030264,rna-HHC003302,rna-HHC021995,rna-HHC051729,rna-HHC014469,rna-HHC050910,rna-HHC036297,rna-HHC052414,rna-HHC050830,rna-HHC009973,rna-HHC010822,rna-HHC043296,rna-HHC014090,rna-HHC009982,rna-HHC016240,rna-HHC010687,rna-HHC024091,rna-HHC039257,rna-HHC011657,rna-HHC…	http://www.genome.jp/kegg-bin/show_pathway?ko00710/K01595%09yellow/K00927%09yellow/K00615%09yellow/K00029%09yellow/K14272%09yellow/K00026%09yellow/K03841%09yellow/K01807%09yellow/K01623%09yellow/K05298%09yellow/K00134%09yellow/K01602%09yellow/K00025%09yellow/K14454%09yellow/K00855%09yellow/K01803%09yellow/K00814%09yellow/K01783%09yellow/K00028%09yellow/K01006%09yellow
Environmental Information Processing	Membrane transport	ABC transporters	ko02010	49	72	3.294028e-01	6.207975e-01	rna-HHC051380,rna-HHC038561,rna-HHC015877,rna-HHC008574,rna-HHC044843,rna-HHC045743,rna-HHC053997,rna-HHC018609,rna-HHC018769,rna-HHC038546,rna-HHC034717,rna-HHC014816,rna-HHC038891,rna-HHC018832,rna-HHC011567,rna-HHC039309,rna-HHC011547,rna-HHC011545,rna-HHC023109,rna-HHC031737,rna-HHC005820,rna-HHC037716,rna-HHC054000,rna-HHC033786,rna-HHC012591,rna-HHC031507,rna-HHC032404,rna-HHC009564,rna-HHC…	http://www.genome.jp/kegg-bin/show_pathway?ko02010/K05658%09yellow/K05663%09yellow/K05666%09yellow/K05674%09yellow/K05643%09yellow
Environmental Information Processing	Signal transduction	Notch signaling pathway	ko04330	26	38	3.293972e-01	6.207975e-01	rna-HHC000380,rna-HHC052924,rna-HHC012006,rna-HHC011338,rna-HHC033749,rna-HHC031185,rna-HHC018540,rna-HHC030128,rna-HHC001344,rna-HHC011783,rna-HHC040957,rna-HHC010550,rna-HHC015990,rna-HHC052909,rna-HHC047257,rna-HHC021770,rna-HHC051147,rna-HHC017223,rna-HHC022971,rna-HHC016853,rna-HHC047872,rna-HHC042156,rna-HHC023983,rna-HHC010691,rna-HHC050459,rna-HHC021396	http://www.genome.jp/kegg-bin/show_pathway?ko04330/K06067%09yellow/K06063%09yellow/K04498%09yellow/K06062%09yellow/K06170%09yellow
Genetic Information Processing	Replication and repair	Mismatch repair	ko03430	84	124	3.286048e-01	6.207975e-01	rna-HHC012819,rna-HHC052285,rna-HHC007805,rna-HHC047222,rna-HHC019981,rna-HHC045558,rna-HHC031004,rna-HHC044439,rna-HHC038441,rna-HHC014043,rna-HHC029791,rna-HHC028504,rna-HHC048267,rna-HHC027355,rna-HHC010593,rna-HHC032454,rna-HHC049178,rna-HHC001744,rna-HHC033212,rna-HHC040015,rna-HHC051279,rna-HHC010605,rna-HHC048283,rna-HHC007877,rna-HHC011084,rna-HHC008715,rna-HHC019691,rna-HHC031632,rna-HHC…	http://www.genome.jp/kegg-bin/show_pathway?ko03430/K07466%09yellow/K07456%09yellow/K03505%09yellow/K02327%09yellow/K10747%09yellow/K08734%09yellow/K08735%09yellow/K03504%09yellow/K10756%09yellow/K03111%09yellow/K10755%09yellow/K04802%09yellow/K08737%09yellow/K10739%09yellow
Cellular Processes	Cell growth and death	Apoptosis - fly	ko04214	30	44	3.377788e-01	6.245721e-01	rna-HHC044434,rna-HHC051528,rna-HHC035364,rna-HHC051122,rna-HHC023333,rna-HHC010123,rna-HHC051898,rna-HHC049258,rna-HHC024252,rna-HHC024978,rna-HHC001589,rna-HHC042729,rna-HHC044164,rna-HHC006788,rna-HHC019121,rna-HHC020662,rna-HHC029474,rna-HHC018952,rna-HHC001822,rna-HHC050491,rna-HHC007075,rna-HHC047290,rna-HHC044161,rna-HHC005641,rna-HHC006760,rna-HHC052420,rna-HHC018233,rna-HHC012506,rna-HHC…	http://www.genome.jp/kegg-bin/show_pathway?ko04214/K03262%09yellow/K05770%09yellow/K03386%09yellow/K08669%09yellow/K01527%09yellow/K17065%09yellow/K07870%09yellow/K10798%09yellow
Environmental Information Processing	Signal transduction	Two-component system	ko02020	28	41	3.338399e-01	6.245721e-01	rna-HHC041094,rna-HHC012943,rna-HHC049951,rna-HHC042131,rna-HHC027924,rna-HHC045352,rna-HHC041368,rna-HHC002557,rna-HHC023001,rna-HHC049093,rna-HHC036065,rna-HHC002056,rna-HHC009453,rna-HHC051746,rna-HHC031620,rna-HHC030843,rna-HHC014428,rna-HHC043062,rna-HHC044910,rna-HHC026649,rna-HHC023821,rna-HHC018566,rna-HHC018140,rna-HHC045353,rna-HHC048087,rna-HHC029497,rna-HHC043469,rna-HHC009882	http://www.genome.jp/kegg-bin/show_pathway?ko02020/K10255%09yellow/K01915%09yellow/K00413%09yellow/K00411%09yellow/K02259%09yellow/K01113%09yellow
Metabolism	Overview	Degradation of aromatic compounds	ko01220	13	19	3.369216e-01	6.245721e-01	rna-HHC009058,rna-HHC008209,rna-HHC026663,rna-HHC050419,rna-HHC012689,rna-HHC014636,rna-HHC037489,rna-HHC035038,rna-HHC041209,rna-HHC003976,rna-HHC012692,rna-HHC033960,rna-HHC044923	http://www.genome.jp/kegg-bin/show_pathway?ko01220/K00487%09yellow/K00121%09yellow/K00001%09yellow
Organismal Systems	Environmental adaptation	Circadian rhythm - fly	ko04711	4	6	3.425898e-01	6.295087e-01	rna-HHC035875,rna-HHC014870,rna-HHC021142,rna-HHC043262	http://www.genome.jp/kegg-bin/show_pathway?ko04711/K08960%09yellow/K03083%09yellow
Genetic Information Processing	Folding, sorting and degradation	Ubiquitin mediated proteolysis	ko04120	184	274	3.506132e-01	6.402501e-01	rna-HHC051493,rna-HHC023188,rna-HHC049930,rna-HHC045674,rna-HHC046713,rna-HHC014722,rna-HHC029776,rna-HHC046021,rna-HHC048956,rna-HHC025979,rna-HHC005507,rna-HHC020625,rna-HHC035516,rna-HHC014138,rna-HHC001098,rna-HHC033167,rna-HHC024706,rna-HHC005309,rna-HHC000071,rna-HHC011052,rna-HHC023775,rna-HHC011683,rna-HHC029583,rna-HHC006790,rna-HHC014301,rna-HHC013294,rna-HHC028253,rna-HHC024950,rna-HHC…	http://www.genome.jp/kegg-bin/show_pathway?ko04120/K03364%09yellow/K06689%09yellow/K03357%09yellow/K03363%09yellow/K04506%09yellow/K03350%09yellow/K10580%09yellow/K03868%09yellow/K03349%09yellow/K03869%09yellow/K03354%09yellow/K10684%09yellow/K10581%09yellow/K10588%09yellow/K10592%09yellow/K03094%09yellow/K03347%09yellow/K10688%09yellow/K10685%09yellow/K10591%09yellow/K10604%09yellow/K10576%09yel…
Metabolism	Amino acid metabolism	Lysine degradation	ko00310	44	65	3.563621e-01	6.467311e-01	rna-HHC002514,rna-HHC007880,rna-HHC042015,rna-HHC008584,rna-HHC051275,rna-HHC031229,rna-HHC009703,rna-HHC015313,rna-HHC019405,rna-HHC004125,rna-HHC019364,rna-HHC029179,rna-HHC029180,rna-HHC005176,rna-HHC004912,rna-HHC014737,rna-HHC047218,rna-HHC052625,rna-HHC040892,rna-HHC002296,rna-HHC037382,rna-HHC043832,rna-HHC043196,rna-HHC023773,rna-HHC001646,rna-HHC052603,rna-HHC050072,rna-HHC047229,rna-HHC…	http://www.genome.jp/kegg-bin/show_pathway?ko00310/K19199%09yellow/K11430%09yellow/K00164%09yellow/K00128%09yellow/K11420%09yellow/K00658%09yellow/K11423%09yellow
Genetic Information Processing	Replication and repair	Non-homologous end-joining	ko03450	19	28	3.586811e-01	6.469463e-01	rna-HHC036474,rna-HHC048548,rna-HHC015359,rna-HHC003200,rna-HHC015360,rna-HHC003188,rna-HHC036475,rna-HHC045242,rna-HHC011960,rna-HHC009761,rna-HHC045240,rna-HHC049199,rna-HHC043874,rna-HHC042369,rna-HHC045642,rna-HHC045645,rna-HHC002518,rna-HHC048301,rna-HHC015362	http://www.genome.jp/kegg-bin/show_pathway?ko03450/K10886%09yellow/K10866%09yellow/K10885%09yellow/K03512%09yellow/K10777%09yellow/K10884%09yellow
Environmental Information Processing	Signal transduction	TNF signaling pathway	ko04668	6	9	3.665052e-01	6.570277e-01	rna-HHC018417,rna-HHC020662,rna-HHC024252,rna-HHC052755,rna-HHC024978,rna-HHC022861	http://www.genome.jp/kegg-bin/show_pathway?ko04668/K04368%09yellow/K17065%09yellow
Cellular Processes	Cell growth and death	Necroptosis	ko04217	84	125	3.762513e-01	6.663727e-01	rna-HHC029799,rna-HHC012793,rna-HHC030687,rna-HHC003798,rna-HHC054041,rna-HHC049093,rna-HHC014932,rna-HHC021302,rna-HHC033390,rna-HHC018510,rna-HHC050610,rna-HHC024252,rna-HHC041368,rna-HHC014804,rna-HHC045352,rna-HHC048983,rna-HHC054230,rna-HHC027483,rna-HHC002657,rna-HHC049019,rna-HHC015369,rna-HHC013097,rna-HHC023125,rna-HHC040777,rna-HHC032604,rna-HHC017844,rna-HHC008967,rna-HHC017494,rna-HHC…	http://www.genome.jp/kegg-bin/show_pathway?ko04217/K00688%09yellow/K15040%09yellow/K11251%09yellow/K12196%09yellow/K01915%09yellow/K00261%09yellow/K00522%09yellow/K12197%09yellow/K17065%09yellow/K12191%09yellow/K05863%09yellow/K04079%09yellow/K12194%09yellow/K10798%09yellow/K15053%09yellow
Environmental Information Processing	Signal transduction	VEGF signaling pathway	ko04370	27	40	3.743981e-01	6.663727e-01	rna-HHC009474,rna-HHC021305,rna-HHC036179,rna-HHC050561,rna-HHC043621,rna-HHC018417,rna-HHC042886,rna-HHC014079,rna-HHC002525,rna-HHC019935,rna-HHC029958,rna-HHC052755,rna-HHC030063,rna-HHC017348,rna-HHC016761,rna-HHC002134,rna-HHC029758,rna-HHC013900,rna-HHC053965,rna-HHC022861,rna-HHC037689,rna-HHC009813,rna-HHC053966,rna-HHC002733,rna-HHC002328,rna-HHC013808,rna-HHC035507	http://www.genome.jp/kegg-bin/show_pathway?ko04370/K06268%09yellow/K04392%09yellow/K04368%09yellow/K04718%09yellow
Organismal Systems	Endocrine system	Adipocytokine signaling pathway	ko04920	41	61	3.881486e-01	6.833275e-01	rna-HHC003682,rna-HHC041686,rna-HHC032224,rna-HHC034260,rna-HHC036656,rna-HHC018232,rna-HHC006939,rna-HHC015569,rna-HHC009446,rna-HHC050173,rna-HHC047164,rna-HHC018770,rna-HHC041683,rna-HHC024329,rna-HHC033293,rna-HHC048345,rna-HHC022698,rna-HHC043534,rna-HHC005229,rna-HHC042291,rna-HHC044546,rna-HHC018839,rna-HHC015469,rna-HHC026986,rna-HHC021807,rna-HHC029100,rna-HHC044301,rna-HHC008514,rna-HHC…	http://www.genome.jp/kegg-bin/show_pathway?ko04920/K07198%09yellow/K01897%09yellow/K07297%09yellow
Cellular Processes	Cell growth and death	Cell cycle - yeast	ko04111	151	226	4.012609e-01	6.952649e-01	rna-HHC039394,rna-HHC014223,rna-HHC006496,rna-HHC034488,rna-HHC010236,rna-HHC046528,rna-HHC016213,rna-HHC038487,rna-HHC028148,rna-HHC028793,rna-HHC020310,rna-HHC029645,rna-HHC045749,rna-HHC041188,rna-HHC048936,rna-HHC045633,rna-HHC014224,rna-HHC023315,rna-HHC022648,rna-HHC033554,rna-HHC003827,rna-HHC048978,rna-HHC022797,rna-HHC023930,rna-HHC049506,rna-HHC033976,rna-HHC014458,rna-HHC010321,rna-HHC…	http://www.genome.jp/kegg-bin/show_pathway?ko04111/K03094%09yellow/K04354%09yellow/K06678%09yellow/K03347%09yellow/K04382%09yellow/K02605%09yellow/K06670%09yellow/K03456%09yellow/K03364%09yellow/K06669%09yellow/K02606%09yellow/K02516%09yellow/K02213%09yellow/K02608%09yellow/K02219%09yellow/K02365%09yellow/K06677%09yellow/K03363%09yellow/K03350%09yellow/K08866%09yellow/K12412%09yellow/K02178%09yel…
Metabolism	Glycan biosynthesis and metabolism	Other types of O-glycan biosynthesis	ko00514	14	21	4.020239e-01	6.952649e-01	rna-HHC038090,rna-HHC044228,rna-HHC019232,rna-HHC024858,rna-HHC038098,rna-HHC026069,rna-HHC051733,rna-HHC039531,rna-HHC019829,rna-HHC013480,rna-HHC020565,rna-HHC036878,rna-HHC024110,rna-HHC049653	http://www.genome.jp/kegg-bin/show_pathway?ko00514/K03691%09yellow/K20782%09yellow/K20781%09yellow/K20783%09yellow/K20784%09yellow/K09667%09yellow
Metabolism	Lipid metabolism	Steroid biosynthesis	ko00100	69	103	3.985441e-01	6.952649e-01	rna-HHC018904,rna-HHC054228,rna-HHC006095,rna-HHC029482,rna-HHC049956,rna-HHC030374,rna-HHC043476,rna-HHC051230,rna-HHC014850,rna-HHC023346,rna-HHC011656,rna-HHC028473,rna-HHC048036,rna-HHC015222,rna-HHC022007,rna-HHC047692,rna-HHC040970,rna-HHC018903,rna-HHC033216,rna-HHC046217,rna-HHC046302,rna-HHC006271,rna-HHC015357,rna-HHC023423,rna-HHC031367,rna-HHC033567,rna-HHC018563,rna-HHC036073,rna-HHC…	http://www.genome.jp/kegg-bin/show_pathway?ko00100/K01853%09yellow/K14674%09yellow/K14424%09yellow/K01824%09yellow/K01052%09yellow/K00559%09yellow/K09828%09yellow/K14423%09yellow/K00511%09yellow/K00227%09yellow/K05917%09yellow/K07748%09yellow/K00213%09yellow/K00801%09yellow/K00222%09yellow/K09832%09yellow
Cellular Processes	Cellular community - eukaryotes	Focal adhesion	ko04510	32	48	4.205987e-01	7.031757e-01	rna-HHC043621,rna-HHC053292,rna-HHC018417,rna-HHC042886,rna-HHC014079,rna-HHC038633,rna-HHC019935,rna-HHC014870,rna-HHC052755,rna-HHC040132,rna-HHC036179,rna-HHC014014,rna-HHC050561,rna-HHC006251,rna-HHC022861,rna-HHC027207,rna-HHC018080,rna-HHC051254,rna-HHC021142,rna-HHC002328,rna-HHC052794,rna-HHC010771,rna-HHC047188,rna-HHC035507,rna-HHC025315,rna-HHC043739,rna-HHC032142,rna-HHC041893,rna-HHC…	http://www.genome.jp/kegg-bin/show_pathway?ko04510/K04392%09yellow/K06269%09yellow/K04368%09yellow/K03083%09yellow/K06276%09yellow/K06272%09yellow
Environmental Information Processing	Signal transduction	Hedgehog signaling pathway	ko04340	26	39	4.172659e-01	7.031757e-01	rna-HHC009460,rna-HHC007122,rna-HHC027682,rna-HHC015551,rna-HHC034192,rna-HHC014709,rna-HHC008665,rna-HHC051034,rna-HHC021142,rna-HHC040812,rna-HHC048761,rna-HHC051639,rna-HHC037404,rna-HHC019049,rna-HHC013294,rna-HHC043262,rna-HHC033438,rna-HHC010236,rna-HHC039614,rna-HHC002548,rna-HHC005182,rna-HHC035875,rna-HHC014870,rna-HHC047478,rna-HHC025979,rna-HHC041504	http://www.genome.jp/kegg-bin/show_pathway?ko04340/K10523%09yellow/K03869%09yellow/K03347%09yellow/K03083%09yellow/K08960%09yellow
Genetic Information Processing	Translation	Ribosome	ko03010	463	696	4.196373e-01	7.031757e-01	rna-HHC042510,rna-HHC051216,rna-HHC023252,rna-HHC040376,rna-HHC016785,rna-HHC053136,rna-HHC008773,rna-HHC027327,rna-HHC017854,rna-HHC053161,rna-HHC014632,rna-HHC053458,rna-HHC021231,rna-HHC000473,rna-HHC011864,rna-HHC030441,rna-HHC017395,rna-HHC050589,rna-HHC020244,rna-HHC008601,rna-HHC027272,rna-HHC047691,rna-HHC047790,rna-HHC018067,rna-HHC050750,rna-HHC037853,rna-HHC026646,rna-HHC035577,rna-HHC…	http://www.genome.jp/kegg-bin/show_pathway?ko03010/K02932%09yellow/K02898%09yellow/K02951%09yellow/K02933%09yellow/K02938%09yellow/K02984%09yellow/K02957%09yellow/K02930%09yellow/K02966%09yellow/K02941%09yellow/K02991%09yellow/K02943%09yellow/K02877%09yellow/K02989%09yellow/K02902%09yellow/K02949%09yellow/K02974%09yellow/K02917%09yellow/K02883%09yellow/K02864%09yellow/K02935%09yellow/K02885%09yel…
Metabolism	Amino acid metabolism	Histidine metabolism	ko00340	24	36	4.157508e-01	7.031757e-01	rna-HHC054087,rna-HHC050903,rna-HHC031293,rna-HHC025219,rna-HHC002296,rna-HHC053167,rna-HHC021564,rna-HHC006906,rna-HHC040245,rna-HHC006172,rna-HHC001646,rna-HHC010279,rna-HHC050072,rna-HHC016101,rna-HHC051275,rna-HHC016774,rna-HHC047218,rna-HHC030513,rna-HHC015313,rna-HHC048589,rna-HHC009703,rna-HHC013303,rna-HHC051413,rna-HHC005384	http://www.genome.jp/kegg-bin/show_pathway?ko00340/K00765%09yellow/K00013%09yellow/K00128%09yellow/K01663%09yellow/K01590%09yellow/K00817%09yellow/K01693%09yellow
Metabolism	Glycan biosynthesis and metabolism	N-Glycan biosynthesis	ko00510	50	75	4.249461e-01	7.031757e-01	rna-HHC047375,rna-HHC003894,rna-HHC052646,rna-HHC017228,rna-HHC045288,rna-HHC033222,rna-HHC004049,rna-HHC015168,rna-HHC018869,rna-HHC029408,rna-HHC032036,rna-HHC030282,rna-HHC020769,rna-HHC050721,rna-HHC042987,rna-HHC022772,rna-HHC047878,rna-HHC007995,rna-HHC025089,rna-HHC038823,rna-HHC015633,rna-HHC035005,rna-HHC044951,rna-HHC038779,rna-HHC027081,rna-HHC043972,rna-HHC049088,rna-HHC034708,rna-HHC…	http://www.genome.jp/kegg-bin/show_pathway?ko00510/K03847%09yellow/K07252%09yellow/K03845%09yellow/K01231%09yellow/K00736%09yellow/K01230%09yellow/K00721%09yellow/K03850%09yellow/K09659%09yellow/K00737%09yellow/K07151%09yellow/K12670%09yellow/K03843%09yellow/K00726%09yellow/K00729%09yellow/K12668%09yellow/K00902%09yellow/K05546%09yellow/K07441%09yellow/K01001%09yellow
Metabolism	Glycan biosynthesis and metabolism	Various types of N-glycan biosynthesis	ko00513	44	66	4.240856e-01	7.031757e-01	rna-HHC032036,rna-HHC030282,rna-HHC047375,rna-HHC052646,rna-HHC017228,rna-HHC045288,rna-HHC033222,rna-HHC053488,rna-HHC007995,rna-HHC025089,rna-HHC026011,rna-HHC015633,rna-HHC035005,rna-HHC038779,rna-HHC020769,rna-HHC050721,rna-HHC038074,rna-HHC042987,rna-HHC047878,rna-HHC035680,rna-HHC035627,rna-HHC004261,rna-HHC036326,rna-HHC003016,rna-HHC013491,rna-HHC012267,rna-HHC027081,rna-HHC039580,rna-HHC…	http://www.genome.jp/kegg-bin/show_pathway?ko00513/K07151%09yellow/K12670%09yellow/K03847%09yellow/K03845%09yellow/K01231%09yellow/K00736%09yellow/K01230%09yellow/K12373%09yellow/K12668%09yellow/K03843%09yellow/K14413%09yellow/K00726%09yellow/K05531%09yellow/K07441%09yellow/K00753%09yellow
Metabolism	Lipid metabolism	Fatty acid biosynthesis	ko00061	72	108	4.257322e-01	7.031757e-01	rna-HHC021807,rna-HHC035123,rna-HHC045165,rna-HHC050872,rna-HHC042961,rna-HHC013239,rna-HHC013803,rna-HHC047933,rna-HHC049592,rna-HHC047880,rna-HHC023225,rna-HHC018260,rna-HHC046375,rna-HHC017152,rna-HHC023737,rna-HHC025127,rna-HHC014169,rna-HHC037457,rna-HHC029370,rna-HHC013068,rna-HHC005229,rna-HHC036803,rna-HHC041683,rna-HHC019809,rna-HHC023036,rna-HHC040157,rna-HHC021777,rna-HHC032401,rna-HHC…	http://www.genome.jp/kegg-bin/show_pathway?ko00061/K01897%09yellow/K03921%09yellow/K02160%09yellow/K00208%09yellow/K09458%09yellow/K00059%09yellow/K10781%09yellow/K01961%09yellow/K11262%09yellow/K00648%09yellow/K00645%09yellow/K01962%09yellow
Organismal Systems	Development	Osteoclast differentiation	ko04380	28	42	4.185535e-01	7.031757e-01	rna-HHC002134,rna-HHC025376,rna-HHC016761,rna-HHC017348,rna-HHC013900,rna-HHC029758,rna-HHC025368,rna-HHC009813,rna-HHC053966,rna-HHC053965,rna-HHC022861,rna-HHC040082,rna-HHC035507,rna-HHC002733,rna-HHC002328,rna-HHC036179,rna-HHC009474,rna-HHC021305,rna-HHC032554,rna-HHC050561,rna-HHC018417,rna-HHC042886,rna-HHC043621,rna-HHC014079,rna-HHC002525,rna-HHC019935,rna-HHC029958,rna-HHC052755	http://www.genome.jp/kegg-bin/show_pathway?ko04380/K06268%09yellow/K14379%09yellow/K04392%09yellow/K04368%09yellow
Cellular Processes	Cell growth and death	Cell cycle - Caulobacter	ko04112	29	44	4.614075e-01	7.154462e-01	rna-HHC025648,rna-HHC024294,rna-HHC051712,rna-HHC051807,rna-HHC007144,rna-HHC044758,rna-HHC051633,rna-HHC004329,rna-HHC046940,rna-HHC008958,rna-HHC026519,rna-HHC021575,rna-HHC019166,rna-HHC019247,rna-HHC037261,rna-HHC011808,rna-HHC002726,rna-HHC023589,rna-HHC007794,rna-HHC044741,rna-HHC025647,rna-HHC021578,rna-HHC007933,rna-HHC010344,rna-HHC007148,rna-HHC037265,rna-HHC030926,rna-HHC028933,rna-HHC…	http://www.genome.jp/kegg-bin/show_pathway?ko04112/K01358%09yellow/K03544%09yellow/K01338%09yellow/K03531%09yellow
Metabolism	Metabolism of cofactors and vitamins	Folate biosynthesis	ko00790	23	35	4.623632e-01	7.154462e-01	rna-HHC010485,rna-HHC011717,rna-HHC010633,rna-HHC009882,rna-HHC030423,rna-HHC010582,rna-HHC025408,rna-HHC024141,rna-HHC048437,rna-HHC002056,rna-HHC017042,rna-HHC019818,rna-HHC013384,rna-HHC040253,rna-HHC040241,rna-HHC014057,rna-HHC029283,rna-HHC046120,rna-HHC011061,rna-HHC029276,rna-HHC013281,rna-HHC013400,rna-HHC048255	http://www.genome.jp/kegg-bin/show_pathway?ko00790/K13998%09yellow/K20457%09yellow/K01930%09yellow/K01113%09yellow/K01633%09yellow/K01495%09yellow/K18482%09yellow/K15376%09yellow/K13950%09yellow/K03635%09yellow/K15631%09yellow
Metabolism	Metabolism of terpenoids and polyketides	Monoterpenoid biosynthesis	ko00902	9	14	4.615265e-01	7.154462e-01	rna-HHC003148,rna-HHC003146,rna-HHC052215,rna-HHC025198,rna-HHC040286,rna-HHC052216,rna-HHC032962,rna-HHC003149,rna-HHC002025	http://www.genome.jp/kegg-bin/show_pathway?ko00902/K15086%09yellow/K20979%09yellow/K18108%09yellow
Metabolism	Metabolism of terpenoids and polyketides	Terpenoid backbone biosynthesis	ko00900	71	107	4.527612e-01	7.154462e-01	rna-HHC053283,rna-HHC004515,rna-HHC053918,rna-HHC032524,rna-HHC031207,rna-HHC003367,rna-HHC003910,rna-HHC053021,rna-HHC015157,rna-HHC005397,rna-HHC051986,rna-HHC000259,rna-HHC018126,rna-HHC034544,rna-HHC011976,rna-HHC039346,rna-HHC027049,rna-HHC044354,rna-HHC003909,rna-HHC046033,rna-HHC041916,rna-HHC020223,rna-HHC004425,rna-HHC039120,rna-HHC043325,rna-HHC010398,rna-HHC045250,rna-HHC035939,rna-HHC…	http://www.genome.jp/kegg-bin/show_pathway?ko00900/K05356%09yellow/K00021%09yellow/K00787%09yellow/K11778%09yellow/K01641%09yellow/K12742%09yellow/K10960%09yellow/K00869%09yellow/K01662%09yellow/K00938%09yellow/K00099%09yellow/K01597%09yellow/K13789%09yellow/K03526%09yellow/K05954%09yellow/K08658%09yellow/K00991%09yellow/K03527%09yellow
Metabolism	Xenobiotics biodegradation and metabolism	Atrazine degradation	ko00791	1	2	4.386494e-01	7.154462e-01	rna-HHC001893	http://www.genome.jp/kegg-bin/show_pathway?ko00791/K01427%09yellow
Metabolism	Xenobiotics biodegradation and metabolism	Metabolism of xenobiotics by cytochrome P450	ko00980	49	74	4.573580e-01	7.154462e-01	rna-HHC012689,rna-HHC014636,rna-HHC020987,rna-HHC053403,rna-HHC033960,rna-HHC005525,rna-HHC006663,rna-HHC004140,rna-HHC020450,rna-HHC051289,rna-HHC026663,rna-HHC041496,rna-HHC050419,rna-HHC004143,rna-HHC037489,rna-HHC011824,rna-HHC036523,rna-HHC020338,rna-HHC034183,rna-HHC015093,rna-HHC020937,rna-HHC051770,rna-HHC050120,rna-HHC046876,rna-HHC015092,rna-HHC050579,rna-HHC016357,rna-HHC024724,rna-HHC…	http://www.genome.jp/kegg-bin/show_pathway?ko00980/K00001%09yellow/K00121%09yellow/K00799%09yellow/K00079%09yellow/K07408%09yellow
Metabolism	Xenobiotics biodegradation and metabolism	Naphthalene degradation	ko00626	9	14	4.615265e-01	7.154462e-01	rna-HHC026663,rna-HHC050419,rna-HHC014636,rna-HHC012689,rna-HHC041209,rna-HHC037489,rna-HHC033960,rna-HHC044923,rna-HHC012692	http://www.genome.jp/kegg-bin/show_pathway?ko00626/K00121%09yellow/K00001%09yellow
Organismal Systems	Endocrine system	Ovarian Steroidogenesis	ko04913	1	2	4.386494e-01	7.154462e-01	rna-HHC038872	http://www.genome.jp/kegg-bin/show_pathway?ko04913/K07408%09yellow
Organismal Systems	Excretory system	Aldosterone-regulated sodium reabsorption	ko04960	3	5	4.523197e-01	7.154462e-01	rna-HHC047188,rna-HHC050197,rna-HHC027207	http://www.genome.jp/kegg-bin/show_pathway?ko04960/K06276%09yellow
Organismal Systems	Excretory system	Proximal tubule bicarbonate reclamation	ko04964	9	14	4.615265e-01	7.154462e-01	rna-HHC045538,rna-HHC021949,rna-HHC016752,rna-HHC044865,rna-HHC043296,rna-HHC035906,rna-HHC016671,rna-HHC021302,rna-HHC017417	http://www.genome.jp/kegg-bin/show_pathway?ko04964/K00261%09yellow/K00025%09yellow
Organismal Systems	Nervous system	Cholinergic synapse	ko04725	3	5	4.523197e-01	7.154462e-01	rna-HHC022861,rna-HHC052755,rna-HHC018417	http://www.genome.jp/kegg-bin/show_pathway?ko04725/K04368%09yellow
Organismal Systems	Nervous system	Serotonergic synapse	ko04726	3	5	4.523197e-01	7.154462e-01	rna-HHC018417,rna-HHC022861,rna-HHC052755	http://www.genome.jp/kegg-bin/show_pathway?ko04726/K04368%09yellow
Cellular Processes	Cell growth and death	Meiosis - yeast	ko04113	107	162	4.899121e-01	7.541056e-01	rna-HHC007158,rna-HHC030209,rna-HHC002941,rna-HHC001911,rna-HHC047431,rna-HHC003852,rna-HHC035262,rna-HHC006803,rna-HHC053292,rna-HHC011327,rna-HHC023779,rna-HHC038633,rna-HHC033093,rna-HHC039643,rna-HHC001905,rna-HHC038894,rna-HHC053871,rna-HHC038226,rna-HHC034534,rna-HHC028628,rna-HHC053848,rna-HHC051254,rna-HHC005148,rna-HHC043924,rna-HHC052794,rna-HHC023775,rna-HHC021767,rna-HHC042594,rna-HHC…	http://www.genome.jp/kegg-bin/show_pathway?ko04113/K06628%09yellow/K04382%09yellow/K11584%09yellow/K02537%09yellow/K03348%09yellow/K03357%09yellow/K06269%09yellow/K03363%09yellow/K02213%09yellow/K02608%09yellow/K02607%09yellow/K02178%09yellow/K02365%09yellow/K02209%09yellow/K03349%09yellow/K02605%09yellow/K12761%09yellow/K03354%09yellow/K03456%09yellow/K02603%09yellow/K03350%09yellow/K06669%09yel…
Environmental Information Processing	Signal transduction	Wnt signaling pathway	ko04310	97	147	4.939811e-01	7.564086e-01	rna-HHC051187,rna-HHC009033,rna-HHC050561,rna-HHC021414,rna-HHC002729,rna-HHC036179,rna-HHC021305,rna-HHC039443,rna-HHC009298,rna-HHC006962,rna-HHC044109,rna-HHC002525,rna-HHC019935,rna-HHC042886,rna-HHC008726,rna-HHC043621,rna-HHC028253,rna-HHC034192,rna-HHC051147,rna-HHC053093,rna-HHC006790,rna-HHC014477,rna-HHC017046,rna-HHC001098,rna-HHC030128,rna-HHC014138,rna-HHC018540,rna-HHC000071,rna-HHC…	http://www.genome.jp/kegg-bin/show_pathway?ko04310/K19882%09yellow/K04392%09yellow/K03094%09yellow/K04506%09yellow/K06268%09yellow/K03097%09yellow/K03868%09yellow/K03347%09yellow/K04498%09yellow/K03115%09yellow/K08960%09yellow/K04499%09yellow/K03083%09yellow
Environmental Information Processing	Signal transduction	Rap1 signaling pathway	ko04015	30	46	5.026146e-01	7.621501e-01	rna-HHC039559,rna-HHC040588,rna-HHC044732,rna-HHC027490,rna-HHC004183,rna-HHC007812,rna-HHC029758,rna-HHC031989,rna-HHC004176,rna-HHC022633,rna-HHC022861,rna-HHC035507,rna-HHC026025,rna-HHC002328,rna-HHC031988,rna-HHC036179,rna-HHC039918,rna-HHC014210,rna-HHC018153,rna-HHC050561,rna-HHC014211,rna-HHC042886,rna-HHC018417,rna-HHC043621,rna-HHC029665,rna-HHC044731,rna-HHC029664,rna-HHC052755,rna-HHC…	http://www.genome.jp/kegg-bin/show_pathway?ko04015/K02183%09yellow/K05759%09yellow/K04392%09yellow/K04368%09yellow
Genetic Information Processing	Folding, sorting and degradation	Protein processing in endoplasmic reticulum	ko04141	286	433	5.137099e-01	7.621501e-01	rna-HHC035131,rna-HHC042306,rna-HHC046815,rna-HHC040204,rna-HHC018596,rna-HHC023035,rna-HHC018027,rna-HHC034923,rna-HHC019006,rna-HHC022243,rna-HHC017695,rna-HHC035005,rna-HHC007995,rna-HHC001918,rna-HHC051536,rna-HHC012599,rna-HHC019778,rna-HHC048718,rna-HHC017284,rna-HHC052756,rna-HHC036323,rna-HHC003226,rna-HHC013923,rna-HHC043719,rna-HHC044730,rna-HHC023027,rna-HHC023023,rna-HHC018592,rna-HHC…	http://www.genome.jp/kegg-bin/show_pathway?ko04141/K14006%09yellow/K07342%09yellow/K13993%09yellow/K04554%09yellow/K10956%09yellow/K14012%09yellow/K08057%09yellow/K10839%09yellow/K09487%09yellow/K10666%09yellow/K01230%09yellow/K12668%09yellow/K03283%09yellow/K03094%09yellow/K14009%09yellow/K09584%09yellow/K09481%09yellow/K13984%09yellow/K08288%09yellow/K06689%09yellow/K13525%09yellow/K13989%09yel…
Metabolism	Metabolism of cofactors and vitamins	Ubiquinone and other terpenoid-quinone biosynthesis	ko00130	57	87	5.158771e-01	7.621501e-01	rna-HHC008209,rna-HHC014911,rna-HHC053445,rna-HHC009058,rna-HHC030120,rna-HHC052964,rna-HHC015769,rna-HHC005399,rna-HHC048041,rna-HHC005400,rna-HHC025516,rna-HHC045407,rna-HHC019995,rna-HHC036265,rna-HHC002149,rna-HHC048416,rna-HHC017489,rna-HHC034720,rna-HHC040274,rna-HHC049426,rna-HHC050609,rna-HHC014395,rna-HHC044915,rna-HHC037778,rna-HHC014390,rna-HHC014907,rna-HHC049668,rna-HHC006894,rna-HHC…	http://www.genome.jp/kegg-bin/show_pathway?ko00130/K00487%09yellow/K09833%09yellow/K01904%09yellow/K03809%09yellow/K12502%09yellow/K00815%09yellow/K12501%09yellow/K09834%09yellow/K02552%09yellow/K06127%09yellow/K00457%09yellow/K01661%09yellow/K06125%09yellow
Organismal Systems	Digestive system	Carbohydrate digestion and absorption	ko04973	20	31	5.131069e-01	7.621501e-01	rna-HHC048033,rna-HHC044988,rna-HHC032001,rna-HHC022003,rna-HHC014207,rna-HHC049521,rna-HHC041269,rna-HHC011184,rna-HHC050046,rna-HHC020346,rna-HHC022172,rna-HHC029666,rna-HHC049218,rna-HHC038818,rna-HHC034023,rna-HHC000565,rna-HHC015246,rna-HHC017617,rna-HHC052458,rna-HHC020481	http://www.genome.jp/kegg-bin/show_pathway?ko04973/K01176%09yellow/K00844%09yellow
Organismal Systems	Endocrine system	Renin secretion	ko04924	22	34	5.106215e-01	7.621501e-01	rna-HHC002525,rna-HHC002733,rna-HHC029958,rna-HHC026025,rna-HHC053965,rna-HHC022633,rna-HHC009813,rna-HHC053966,rna-HHC004176,rna-HHC007812,rna-HHC018153,rna-HHC013900,rna-HHC004183,rna-HHC027490,rna-HHC039918,rna-HHC016761,rna-HHC017348,rna-HHC021305,rna-HHC009474,rna-HHC040588,rna-HHC039559,rna-HHC002134	http://www.genome.jp/kegg-bin/show_pathway?ko04924/K06268%09yellow/K02183%09yellow
Organismal Systems	Immune system	B cell receptor signaling pathway	ko04662	26	40	5.062990e-01	7.621501e-01	rna-HHC018417,rna-HHC042886,rna-HHC043621,rna-HHC014079,rna-HHC002525,rna-HHC019935,rna-HHC029958,rna-HHC052755,rna-HHC014870,rna-HHC036179,rna-HHC009474,rna-HHC021305,rna-HHC050561,rna-HHC009813,rna-HHC053966,rna-HHC053965,rna-HHC022861,rna-HHC035507,rna-HHC021142,rna-HHC002733,rna-HHC002328,rna-HHC002134,rna-HHC017348,rna-HHC016761,rna-HHC013900,rna-HHC029758	http://www.genome.jp/kegg-bin/show_pathway?ko04662/K04368%09yellow/K04392%09yellow/K06268%09yellow/K03083%09yellow
Organismal Systems	Immune system	Natural killer cell mediated cytotoxicity	ko04650	24	37	5.083658e-01	7.621501e-01	rna-HHC035507,rna-HHC002328,rna-HHC002733,rna-HHC053966,rna-HHC009813,rna-HHC022861,rna-HHC053965,rna-HHC013900,rna-HHC029758,rna-HHC002134,rna-HHC017348,rna-HHC016761,rna-HHC029958,rna-HHC052755,rna-HHC014079,rna-HHC019935,rna-HHC002525,rna-HHC042886,rna-HHC018417,rna-HHC043621,rna-HHC050561,rna-HHC036179,rna-HHC009474,rna-HHC021305	http://www.genome.jp/kegg-bin/show_pathway?ko04650/K04392%09yellow/K06268%09yellow/K04368%09yellow
Metabolism	Energy metabolism	Sulfur metabolism	ko00920	43	66	5.276978e-01	7.757158e-01	rna-HHC015828,rna-HHC038085,rna-HHC025229,rna-HHC033029,rna-HHC049451,rna-HHC011078,rna-HHC053011,rna-HHC028878,rna-HHC020411,rna-HHC053780,rna-HHC048165,rna-HHC024762,rna-HHC031393,rna-HHC026989,rna-HHC010222,rna-HHC017559,rna-HHC037983,rna-HHC046565,rna-HHC032804,rna-HHC000338,rna-HHC011077,rna-HHC037982,rna-HHC040236,rna-HHC045195,rna-HHC001686,rna-HHC032702,rna-HHC050858,rna-HHC032802,rna-HHC…	http://www.genome.jp/kegg-bin/show_pathway?ko00920/K01738%09yellow/K00860%09yellow/K01082%09yellow/K01739%09yellow/K05907%09yellow/K00640%09yellow/K15422%09yellow/K01011%09yellow/K13034%09yellow/K00392%09yellow
Metabolism	Overview	Fatty acid metabolism	ko01212	107	163	5.338231e-01	7.808159e-01	rna-HHC000762,rna-HHC051820,rna-HHC042960,rna-HHC047826,rna-HHC009022,rna-HHC046578,rna-HHC014591,rna-HHC053064,rna-HHC028677,rna-HHC006344,rna-HHC034526,rna-HHC014998,rna-HHC016286,rna-HHC019221,rna-HHC051686,rna-HHC041411,rna-HHC012239,rna-HHC044157,rna-HHC029372,rna-HHC044851,rna-HHC043812,rna-HHC041686,rna-HHC003137,rna-HHC039607,rna-HHC011156,rna-HHC018232,rna-HHC047164,rna-HHC052542,rna-HHC…	http://www.genome.jp/kegg-bin/show_pathway?ko01212/K09458%09yellow/K02160%09yellow/K00208%09yellow/K10781%09yellow/K11262%09yellow/K01962%09yellow/K10258%09yellow/K10527%09yellow/K00232%09yellow/K10251%09yellow/K01897%09yellow/K10256%09yellow/K07513%09yellow/K00648%09yellow/K03921%09yellow/K01961%09yellow/K00645%09yellow/K00059%09yellow/K07512%09yellow
Cellular Processes	Cellular community - prokaryotes	Biofilm formation - Vibrio cholerae	ko05111	6	10	5.473789e-01	7.888696e-01	rna-HHC052934,rna-HHC050858,rna-HHC024762,rna-HHC048165,rna-HHC042972,rna-HHC020411	http://www.genome.jp/kegg-bin/show_pathway?ko05111/K00640%09yellow
Metabolism	Amino acid metabolism	Cysteine and methionine metabolism	ko00270	128	195	5.426686e-01	7.888696e-01	rna-HHC034924,rna-HHC002259,rna-HHC040656,rna-HHC050138,rna-HHC020974,rna-HHC050858,rna-HHC022604,rna-HHC024972,rna-HHC005399,rna-HHC045195,rna-HHC005906,rna-HHC018120,rna-HHC017313,rna-HHC050179,rna-HHC020651,rna-HHC052594,rna-HHC042972,rna-HHC015829,rna-HHC022086,rna-HHC005760,rna-HHC029745,rna-HHC053660,rna-HHC004639,rna-HHC001985,rna-HHC023795,rna-HHC027386,rna-HHC001984,rna-HHC027721,rna-HHC…	http://www.genome.jp/kegg-bin/show_pathway?ko00270/K01611%09yellow/K00133%09yellow/K00026%09yellow/K20772%09yellow/K00640%09yellow/K17398%09yellow/K16054%09yellow/K00815%09yellow/K01739%09yellow/K00827%09yellow/K00811%09yellow/K00558%09yellow/K14454%09yellow/K01738%09yellow/K01011%09yellow/K00789%09yellow/K00826%09yellow/K00797%09yellow/K00928%09yellow/K00549%09yellow/K12524%09yellow/K05933%09yel…
Metabolism	Xenobiotics biodegradation and metabolism	Styrene degradation	ko00643	6	10	5.473789e-01	7.888696e-01	rna-HHC018749,rna-HHC001808,rna-HHC018748,rna-HHC054270,rna-HHC023140,rna-HHC001302	http://www.genome.jp/kegg-bin/show_pathway?ko00643/K01555%09yellow/K01800%09yellow/K01426%09yellow
Metabolism	Metabolism of other amino acids	Cyanoamino acid metabolism	ko00460	81	124	5.515101e-01	7.909462e-01	rna-HHC018040,rna-HHC012037,rna-HHC011829,rna-HHC012033,rna-HHC031400,rna-HHC026337,rna-HHC014793,rna-HHC041920,rna-HHC012047,rna-HHC024372,rna-HHC023076,rna-HHC014794,rna-HHC037339,rna-HHC005557,rna-HHC047620,rna-HHC030841,rna-HHC012034,rna-HHC034449,rna-HHC000472,rna-HHC030839,rna-HHC051868,rna-HHC046923,rna-HHC030127,rna-HHC051267,rna-HHC010287,rna-HHC012015,rna-HHC003109,rna-HHC013194,rna-HHC…	http://www.genome.jp/kegg-bin/show_pathway?ko00460/K01188%09yellow/K18592%09yellow/K00600%09yellow/K05350%09yellow/K13034%09yellow/K13035%09yellow/K01455%09yellow
Organismal Systems	Endocrine system	Insulin secretion	ko04911	4	7	5.606168e-01	8.001036e-01	rna-HHC045156,rna-HHC017841,rna-HHC017839,rna-HHC026927	http://www.genome.jp/kegg-bin/show_pathway?ko04911/K18211%09yellow
Metabolism	Metabolism of cofactors and vitamins	Porphyrin and chlorophyll metabolism	ko00860	59	91	5.724920e-01	8.091954e-01	rna-HHC049372,rna-HHC038141,rna-HHC043375,rna-HHC024426,rna-HHC044050,rna-HHC053841,rna-HHC049566,rna-HHC029107,rna-HHC038166,rna-HHC039407,rna-HHC047321,rna-HHC028802,rna-HHC031925,rna-HHC027249,rna-HHC047427,rna-HHC030229,rna-HHC029391,rna-HHC017202,rna-HHC050293,rna-HHC023766,rna-HHC002557,rna-HHC015239,rna-HHC017959,rna-HHC042924,rna-HHC047857,rna-HHC009453,rna-HHC014551,rna-HHC046802,rna-HHC…	http://www.genome.jp/kegg-bin/show_pathway?ko00860/K01885%09yellow/K01719%09yellow/K08099%09yellow/K01772%09yellow/K00228%09yellow/K03428%09yellow/K01845%09yellow/K13600%09yellow/K13545%09yellow/K02492%09yellow/K01599%09yellow/K21480%09yellow/K02259%09yellow/K03404%09yellow/K02257%09yellow/K04040%09yellow/K00231%09yellow/K03403%09yellow/K10960%09yellow
Organismal Systems	Immune system	Th17 cell differentiation	ko04659	17	27	5.702641e-01	8.091954e-01	rna-HHC002525,rna-HHC002733,rna-HHC009402,rna-HHC029958,rna-HHC049019,rna-HHC053965,rna-HHC008893,rna-HHC009813,rna-HHC053966,rna-HHC004013,rna-HHC013900,rna-HHC016761,rna-HHC017348,rna-HHC021305,rna-HHC009474,rna-HHC002618,rna-HHC002134	http://www.genome.jp/kegg-bin/show_pathway?ko04659/K06268%09yellow/K04079%09yellow
Environmental Information Processing	Signal transduction	Apelin signaling pathway	ko04371	55	85	5.772930e-01	8.120772e-01	rna-HHC039559,rna-HHC025620,rna-HHC027490,rna-HHC006939,rna-HHC004183,rna-HHC003682,rna-HHC037689,rna-HHC024329,rna-HHC004176,rna-HHC048995,rna-HHC022861,rna-HHC022633,rna-HHC013808,rna-HHC026025,rna-HHC021822,rna-HHC018153,rna-HHC015469,rna-HHC052037,rna-HHC010506,rna-HHC043019,rna-HHC013530,rna-HHC041588,rna-HHC001410,rna-HHC012105,rna-HHC008514,rna-HHC033251,rna-HHC035648,rna-HHC014632,rna-HHC…	http://www.genome.jp/kegg-bin/show_pathway?ko04371/K02183%09yellow/K09260%09yellow/K07198%09yellow/K04718%09yellow/K04368%09yellow/K08333%09yellow/K08341%09yellow/K08334%09yellow/K02991%09yellow/K04688%09yellow
Metabolism	Biosynthesis of other secondary metabolites	Betalain biosynthesis	ko00965	2	4	5.848571e-01	8.147257e-01	rna-HHC010578,rna-HHC048709	http://www.genome.jp/kegg-bin/show_pathway?ko00965/K15777%09yellow
Metabolism	Lipid metabolism	Cutin, suberine and wax biosynthesis	ko00073	28	44	5.874893e-01	8.147257e-01	rna-HHC035296,rna-HHC030882,rna-HHC021818,rna-HHC035295,rna-HHC053860,rna-HHC016972,rna-HHC017005,rna-HHC044706,rna-HHC017006,rna-HHC014371,rna-HHC029530,rna-HHC035299,rna-HHC001772,rna-HHC035292,rna-HHC021521,rna-HHC053395,rna-HHC019507,rna-HHC021817,rna-HHC043925,rna-HHC042661,rna-HHC042659,rna-HHC016989,rna-HHC002788,rna-HHC035303,rna-HHC016973,rna-HHC023882,rna-HHC009199,rna-HHC030880	http://www.genome.jp/kegg-bin/show_pathway?ko00073/K13356%09yellow/K17991%09yellow/K15400%09yellow/K15402%09yellow/K15403%09yellow
Organismal Systems	Digestive system	Mineral absorption	ko04978	13	21	5.840977e-01	8.147257e-01	rna-HHC046986,rna-HHC017792,rna-HHC017804,rna-HHC050768,rna-HHC026900,rna-HHC050767,rna-HHC040777,rna-HHC011092,rna-HHC017805,rna-HHC012071,rna-HHC047511,rna-HHC028962,rna-HHC033390	http://www.genome.jp/kegg-bin/show_pathway?ko04978/K07213%09yellow/K21398%09yellow/K00522%09yellow
Environmental Information Processing	Signal transduction	Ras signaling pathway	ko04014	58	90	6.020809e-01	8.310412e-01	rna-HHC018979,rna-HHC018153,rna-HHC050561,rna-HHC053666,rna-HHC036179,rna-HHC036010,rna-HHC052755,rna-HHC046667,rna-HHC019935,rna-HHC032204,rna-HHC042886,rna-HHC042936,rna-HHC043621,rna-HHC004183,rna-HHC024435,rna-HHC017216,rna-HHC029758,rna-HHC039559,rna-HHC029443,rna-HHC007493,rna-HHC008545,rna-HHC027490,rna-HHC053824,rna-HHC026025,rna-HHC000872,rna-HHC038430,rna-HHC004176,rna-HHC047865,rna-HHC…	http://www.genome.jp/kegg-bin/show_pathway?ko04014/K01115%09yellow/K02183%09yellow/K04392%09yellow/K04368%09yellow/K07889%09yellow/K01047%09yellow
Organismal Systems	Endocrine system	Progesterone-mediated oocyte maturation	ko04914	52	81	6.109215e-01	8.393034e-01	rna-HHC016387,rna-HHC016616,rna-HHC018206,rna-HHC001911,rna-HHC044128,rna-HHC011189,rna-HHC020310,rna-HHC052755,rna-HHC009402,rna-HHC006803,rna-HHC008893,rna-HHC003852,rna-HHC036755,rna-HHC049904,rna-HHC046397,rna-HHC021148,rna-HHC053871,rna-HHC004013,rna-HHC037396,rna-HHC002618,rna-HHC005316,rna-HHC022672,rna-HHC022861,rna-HHC023066,rna-HHC018637,rna-HHC022670,rna-HHC024764,rna-HHC021234,rna-HHC…	http://www.genome.jp/kegg-bin/show_pathway?ko04914/K05868%09yellow/K02206%09yellow/K02537%09yellow/K06627%09yellow/K03364%09yellow/K04368%09yellow/K04079%09yellow/K03357%09yellow/K03348%09yellow/K02178%09yellow/K03350%09yellow/K03349%09yellow/K03354%09yellow/K13728%09yellow
Metabolism	Carbohydrate metabolism	Propanoate metabolism	ko00640	48	75	6.175200e-01	8.444228e-01	rna-HHC047493,rna-HHC031414,rna-HHC025127,rna-HHC010221,rna-HHC037457,rna-HHC041881,rna-HHC017409,rna-HHC036803,rna-HHC050454,rna-HHC014473,rna-HHC052552,rna-HHC026433,rna-HHC047251,rna-HHC035994,rna-HHC020971,rna-HHC045165,rna-HHC031576,rna-HHC031904,rna-HHC040752,rna-HHC034308,rna-HHC041644,rna-HHC049322,rna-HHC003011,rna-HHC037555,rna-HHC006659,rna-HHC026937,rna-HHC048751,rna-HHC048490,rna-HHC…	http://www.genome.jp/kegg-bin/show_pathway?ko00640/K00166%09yellow/K01900%09yellow/K01961%09yellow/K11262%09yellow/K09699%09yellow/K00167%09yellow/K02160%09yellow/K01895%09yellow/K05605%09yellow/K01962%09yellow/K00382%09yellow/K00140%09yellow/K01578%09yellow
Cellular Processes	Cell growth and death	Apoptosis	ko04210	38	60	6.373703e-01	8.665535e-01	rna-HHC000631,rna-HHC036416,rna-HHC041338,rna-HHC043818,rna-HHC047188,rna-HHC034234,rna-HHC043915,rna-HHC022182,rna-HHC027207,rna-HHC010939,rna-HHC022861,rna-HHC004076,rna-HHC051898,rna-HHC010123,rna-HHC043916,rna-HHC004819,rna-HHC052538,rna-HHC050197,rna-HHC051064,rna-HHC003204,rna-HHC038077,rna-HHC036413,rna-HHC017623,rna-HHC052755,rna-HHC005641,rna-HHC050250,rna-HHC006760,rna-HHC036232,rna-HHC…	http://www.genome.jp/kegg-bin/show_pathway?ko04210/K07374%09yellow/K03237%09yellow/K01365%09yellow/K06276%09yellow/K04368%09yellow/K08669%09yellow/K08852%09yellow/K10798%09yellow/K01373%09yellow/K01366%09yellow
Metabolism	Glycan biosynthesis and metabolism	Glycosphingolipid biosynthesis - ganglio series	ko00604	5	9	6.395990e-01	8.665535e-01	rna-HHC008565,rna-HHC013491,rna-HHC053488,rna-HHC038074,rna-HHC030348	http://www.genome.jp/kegg-bin/show_pathway?ko00604/K12373%09yellow
Organismal Systems	Endocrine system	Thyroid hormone signaling pathway	ko04919	49	77	6.453491e-01	8.703332e-01	rna-HHC021702,rna-HHC027207,rna-HHC017223,rna-HHC022971,rna-HHC001224,rna-HHC047188,rna-HHC021142,rna-HHC015990,rna-HHC052909,rna-HHC003878,rna-HHC014977,rna-HHC047849,rna-HHC008272,rna-HHC028272,rna-HHC010686,rna-HHC022885,rna-HHC018417,rna-HHC008271,rna-HHC012006,rna-HHC007998,rna-HHC014870,rna-HHC010550,rna-HHC008827,rna-HHC040957,rna-HHC001344,rna-HHC030128,rna-HHC001218,rna-HHC033749,rna-HHC…	http://www.genome.jp/kegg-bin/show_pathway?ko04919/K11644%09yellow/K06276%09yellow/K06067%09yellow/K04498%09yellow/K03083%09yellow/K05857%09yellow/K15133%09yellow/K04368%09yellow/K06062%09yellow/K04650%09yellow
Metabolism	Metabolism of cofactors and vitamins	One carbon pool by folate	ko00670	32	51	6.525417e-01	8.738010e-01	rna-HHC035753,rna-HHC029152,rna-HHC014253,rna-HHC043136,rna-HHC007165,rna-HHC036942,rna-HHC001583,rna-HHC013115,rna-HHC053270,rna-HHC010287,rna-HHC051267,rna-HHC003109,rna-HHC051635,rna-HHC003082,rna-HHC029835,rna-HHC048277,rna-HHC000472,rna-HHC027723,rna-HHC010347,rna-HHC048599,rna-HHC030669,rna-HHC010582,rna-HHC013554,rna-HHC047210,rna-HHC004646,rna-HHC014008,rna-HHC026337,rna-HHC031400,rna-HHC…	http://www.genome.jp/kegg-bin/show_pathway?ko00670/K00600%09yellow/K00604%09yellow/K00605%09yellow/K00297%09yellow/K13998%09yellow/K01934%09yellow/K00601%09yellow
Organismal Systems	Digestive system	Gastric acid secretion	ko04971	10	17	6.598089e-01	8.738010e-01	rna-HHC039559,rna-HHC004176,rna-HHC040588,rna-HHC022633,rna-HHC039918,rna-HHC027490,rna-HHC004183,rna-HHC026025,rna-HHC018153,rna-HHC007812	http://www.genome.jp/kegg-bin/show_pathway?ko04971/K02183%09yellow
Organismal Systems	Endocrine system	Aldosterone synthesis and secretion	ko04925	10	17	6.598089e-01	8.738010e-01	rna-HHC004176,rna-HHC039559,rna-HHC040588,rna-HHC022633,rna-HHC027490,rna-HHC039918,rna-HHC026025,rna-HHC004183,rna-HHC007812,rna-HHC018153	http://www.genome.jp/kegg-bin/show_pathway?ko04925/K02183%09yellow
Organismal Systems	Sensory system	Phototransduction - fly	ko04745	10	17	6.598089e-01	8.738010e-01	rna-HHC027490,rna-HHC039918,rna-HHC022633,rna-HHC040588,rna-HHC004176,rna-HHC039559,rna-HHC007812,rna-HHC018153,rna-HHC026025,rna-HHC004183	http://www.genome.jp/kegg-bin/show_pathway?ko04745/K02183%09yellow
Organismal Systems	Aging	Longevity regulating pathway - mammal	ko04211	67	105	6.670225e-01	8.793929e-01	rna-HHC007133,rna-HHC006521,rna-HHC032224,rna-HHC003989,rna-HHC033433,rna-HHC036432,rna-HHC004399,rna-HHC042442,rna-HHC034260,rna-HHC018770,rna-HHC036003,rna-HHC043534,rna-HHC022335,rna-HHC033293,rna-HHC048345,rna-HHC037179,rna-HHC015705,rna-HHC042291,rna-HHC051883,rna-HHC044301,rna-HHC052603,rna-HHC043196,rna-HHC008202,rna-HHC032245,rna-HHC010505,rna-HHC017843,rna-HHC037382,rna-HHC005364,rna-HHC…	http://www.genome.jp/kegg-bin/show_pathway?ko04211/K11420%09yellow/K07204%09yellow/K07198%09yellow/K04688%09yellow/K03259%09yellow/K03781%09yellow/K07297%09yellow/K08331%09yellow/K04564%09yellow
Environmental Information Processing	Signal transduction	ErbB signaling pathway	ko04012	8	14	6.771899e-01	8.888118e-01	rna-HHC008202,rna-HHC021142,rna-HHC014870,rna-HHC003989,rna-HHC052755,rna-HHC037179,rna-HHC018417,rna-HHC022861	http://www.genome.jp/kegg-bin/show_pathway?ko04012/K04688%09yellow/K03083%09yellow/K04368%09yellow
Metabolism	Xenobiotics biodegradation and metabolism	Drug metabolism - cytochrome P450	ko00982	46	73	6.803585e-01	8.890017e-01	rna-HHC015093,rna-HHC020937,rna-HHC020338,rna-HHC034183,rna-HHC036523,rna-HHC011824,rna-HHC037489,rna-HHC051289,rna-HHC020450,rna-HHC041496,rna-HHC026663,rna-HHC050419,rna-HHC004143,rna-HHC006663,rna-HHC004140,rna-HHC005525,rna-HHC033960,rna-HHC053403,rna-HHC012689,rna-HHC014636,rna-HHC020987,rna-HHC047232,rna-HHC012063,rna-HHC015084,rna-HHC042947,rna-HHC026948,rna-HHC001561,rna-HHC041497,rna-HHC…	http://www.genome.jp/kegg-bin/show_pathway?ko00982/K00799%09yellow/K00121%09yellow/K00001%09yellow
Genetic Information Processing	Folding, sorting and degradation	SNARE interactions in vesicular transport	ko04130	51	81	6.966450e-01	9.062550e-01	rna-HHC005166,rna-HHC023954,rna-HHC009003,rna-HHC050509,rna-HHC042717,rna-HHC027381,rna-HHC002883,rna-HHC053203,rna-HHC003297,rna-HHC001201,rna-HHC040515,rna-HHC031315,rna-HHC017983,rna-HHC053753,rna-HHC043255,rna-HHC007143,rna-HHC008604,rna-HHC042462,rna-HHC042247,rna-HHC045562,rna-HHC049574,rna-HHC039470,rna-HHC047926,rna-HHC001194,rna-HHC001195,rna-HHC034772,rna-HHC035867,rna-HHC006876,rna-HHC…	http://www.genome.jp/kegg-bin/show_pathway?ko04130/K08504%09yellow/K08517%09yellow/K08486%09yellow/K08503%09yellow/K08515%09yellow/K08496%09yellow/K08492%09yellow/K08505%09yellow/K08490%09yellow/K08507%09yellow/K08495%09yellow/K08489%09yellow/K08506%09yellow
Metabolism	Carbohydrate metabolism	Glyoxylate and dicarboxylate metabolism	ko00630	114	178	7.075245e-01	9.163533e-01	rna-HHC000472,rna-HHC018664,rna-HHC043216,rna-HHC042193,rna-HHC052788,rna-HHC031119,rna-HHC016671,rna-HHC035906,rna-HHC044865,rna-HHC023085,rna-HHC042111,rna-HHC020696,rna-HHC021598,rna-HHC043219,rna-HHC036436,rna-HHC026337,rna-HHC018140,rna-HHC043222,rna-HHC045352,rna-HHC007165,rna-HHC029871,rna-HHC001062,rna-HHC003109,rna-HHC043215,rna-HHC027723,rna-HHC009535,rna-HHC006659,rna-HHC043385,rna-HHC…	http://www.genome.jp/kegg-bin/show_pathway?ko00630/K00600%09yellow/K01647%09yellow/K15919%09yellow/K00026%09yellow/K00025%09yellow/K00122%09yellow/K01681%09yellow/K00281%09yellow/K01915%09yellow/K01602%09yellow/K00382%09yellow/K03781%09yellow/K02437%09yellow/K00605%09yellow/K01637%09yellow/K19269%09yellow/K01455%09yellow/K14272%09yellow/K11517%09yellow/K00830%09yellow
Metabolism	Carbohydrate metabolism	Butanoate metabolism	ko00650	23	38	7.205635e-01	9.291476e-01	rna-HHC021155,rna-HHC012253,rna-HHC012828,rna-HHC054293,rna-HHC030069,rna-HHC006979,rna-HHC018212,rna-HHC008694,rna-HHC034642,rna-HHC004495,rna-HHC004004,rna-HHC053985,rna-HHC045250,rna-HHC050712,rna-HHC016625,rna-HHC005342,rna-HHC031207,rna-HHC027049,rna-HHC018213,rna-HHC030950,rna-HHC050714,rna-HHC032542,rna-HHC030943	http://www.genome.jp/kegg-bin/show_pathway?ko00650/K01641%09yellow/K01580%09yellow/K01640%09yellow/K01653%09yellow
Metabolism	Biosynthesis of other secondary metabolites	Caffeine metabolism	ko00232	1	3	7.349329e-01	9.353692e-01	rna-HHC012458	http://www.genome.jp/kegg-bin/show_pathway?ko00232/K00106%09yellow
Metabolism	Metabolism of cofactors and vitamins	Lipoic acid metabolism	ko00785	4	8	7.324174e-01	9.353692e-01	rna-HHC020707,rna-HHC022070,rna-HHC017543,rna-HHC017705	http://www.genome.jp/kegg-bin/show_pathway?ko00785/K03644%09yellow/K03801%09yellow
Metabolism	Xenobiotics biodegradation and metabolism	Aminobenzoate degradation	ko00627	4	8	7.324174e-01	9.353692e-01	rna-HHC009882,rna-HHC054270,rna-HHC001302,rna-HHC002056	http://www.genome.jp/kegg-bin/show_pathway?ko00627/K01113%09yellow/K01426%09yellow
Metabolism	Amino acid metabolism	Phenylalanine, tyrosine and tryptophan biosynthesis	ko00400	64	102	7.415311e-01	9.396989e-01	rna-HHC037486,rna-HHC020215,rna-HHC014090,rna-HHC033182,rna-HHC027815,rna-HHC040713,rna-HHC035435,rna-HHC003441,rna-HHC053646,rna-HHC027220,rna-HHC050745,rna-HHC034199,rna-HHC037999,rna-HHC022321,rna-HHC025753,rna-HHC025374,rna-HHC041524,rna-HHC021138,rna-HHC037516,rna-HHC006894,rna-HHC028487,rna-HHC017819,rna-HHC052099,rna-HHC031424,rna-HHC046969,rna-HHC013679,rna-HHC020206,rna-HHC042849,rna-HHC…	http://www.genome.jp/kegg-bin/show_pathway?ko00400/K01626%09yellow/K01657%09yellow/K14454%09yellow/K00891%09yellow/K01658%09yellow/K01735%09yellow/K15849%09yellow/K05359%09yellow/K01850%09yellow/K00815%09yellow/K00766%09yellow/K00800%09yellow/K01696%09yellow/K06001%09yellow/K13832%09yellow/K00817%09yellow/K00811%09yellow
Organismal Systems	Digestive system	Fat digestion and absorption	ko04975	7	13	7.478656e-01	9.436587e-01	rna-HHC028588,rna-HHC030564,rna-HHC018534,rna-HHC046453,rna-HHC052919,rna-HHC038430,rna-HHC004396	http://www.genome.jp/kegg-bin/show_pathway?ko04975/K11155%09yellow/K01047%09yellow/K14457%09yellow
Genetic Information Processing	Transcription	RNA polymerase	ko03020	65	104	7.606742e-01	9.557189e-01	rna-HHC040816,rna-HHC018544,rna-HHC011321,rna-HHC035403,rna-HHC021462,rna-HHC050484,rna-HHC016936,rna-HHC038991,rna-HHC021493,rna-HHC043786,rna-HHC047281,rna-HHC021474,rna-HHC050957,rna-HHC018208,rna-HHC026868,rna-HHC016479,rna-HHC001930,rna-HHC028107,rna-HHC033258,rna-HHC013227,rna-HHC022976,rna-HHC046959,rna-HHC045930,rna-HHC037270,rna-HHC014960,rna-HHC029192,rna-HHC003521,rna-HHC052188,rna-HHC…	http://www.genome.jp/kegg-bin/show_pathway?ko03020/K03023%09yellow/K03011%09yellow/K03022%09yellow/K03010%09yellow/K03006%09yellow/K03020%09yellow/K03025%09yellow/K03021%09yellow/K03009%09yellow/K03015%09yellow/K03017%09yellow/K03013%09yellow/K03007%09yellow/K03002%09yellow/K03026%09yellow/K03046%09yellow/K03018%09yellow/K03019%09yellow/K03040%09yellow/K03043%09yellow/K03024%09yellow/K03016%09yel…
Organismal Systems	Immune system	Fc epsilon RI signaling pathway	ko04664	15	26	7.654943e-01	9.576822e-01	rna-HHC050197,rna-HHC050561,rna-HHC029758,rna-HHC036179,rna-HHC035507,rna-HHC047188,rna-HHC002328,rna-HHC052755,rna-HHC014079,rna-HHC019935,rna-HHC042886,rna-HHC018417,rna-HHC022861,rna-HHC043621,rna-HHC027207	http://www.genome.jp/kegg-bin/show_pathway?ko04664/K06276%09yellow/K04392%09yellow/K04368%09yellow
Cellular Processes	Cell growth and death	Apoptosis - multiple species	ko04215	5	10	7.779292e-01	9.691152e-01	rna-HHC010123,rna-HHC051898,rna-HHC015900,rna-HHC012105,rna-HHC001822	http://www.genome.jp/kegg-bin/show_pathway?ko04215/K08669%09yellow/K08334%09yellow
Organismal Systems	Immune system	RIG-I-like receptor signaling pathway	ko04622	8	15	7.864242e-01	9.755642e-01	rna-HHC036511,rna-HHC026095,rna-HHC026096,rna-HHC023562,rna-HHC015695,rna-HHC012416,rna-HHC019132,rna-HHC043922	http://www.genome.jp/kegg-bin/show_pathway?ko04622/K11594%09yellow/K12655%09yellow
Metabolism	Lipid metabolism	Biosynthesis of unsaturated fatty acids	ko01040	42	69	7.940424e-01	9.808759e-01	rna-HHC014998,rna-HHC027511,rna-HHC018260,rna-HHC051684,rna-HHC006344,rna-HHC051685,rna-HHC013803,rna-HHC047933,rna-HHC049592,rna-HHC044851,rna-HHC029372,rna-HHC049764,rna-HHC026497,rna-HHC019221,rna-HHC047880,rna-HHC051686,rna-HHC006047,rna-HHC021923,rna-HHC015016,rna-HHC036216,rna-HHC035123,rna-HHC043668,rna-HHC021777,rna-HHC042493,rna-HHC034530,rna-HHC036408,rna-HHC003566,rna-HHC051060,rna-HHC…	http://www.genome.jp/kegg-bin/show_pathway?ko01040/K00232%09yellow/K10256%09yellow/K00059%09yellow/K10258%09yellow/K03921%09yellow/K07513%09yellow/K10251%09yellow/K01068%09yellow
Metabolism	Metabolism of cofactors and vitamins	Riboflavin metabolism	ko00740	21	36	7.974189e-01	9.809253e-01	rna-HHC025368,rna-HHC013846,rna-HHC032554,rna-HHC013855,rna-HHC043551,rna-HHC025376,rna-HHC045171,rna-HHC045170,rna-HHC029775,rna-HHC049530,rna-HHC035633,rna-HHC001828,rna-HHC040082,rna-HHC017625,rna-HHC014062,rna-HHC051439,rna-HHC022371,rna-HHC052470,rna-HHC029444,rna-HHC022356,rna-HHC049423	http://www.genome.jp/kegg-bin/show_pathway?ko00740/K14379%09yellow/K14652%09yellow/K18453%09yellow/K20884%09yellow/K11752%09yellow/K00794%09yellow
Cellular Processes	Cell growth and death	p53 signaling pathway	ko04115	34	66	9.906949e-01	9.999086e-01	rna-HHC048166,rna-HHC021148,rna-HHC046713,rna-HHC005324,rna-HHC010793,rna-HHC044120,rna-HHC022672,rna-HHC000049,rna-HHC010794,rna-HHC048910,rna-HHC053093,rna-HHC011683,rna-HHC016227,rna-HHC039443,rna-HHC012157,rna-HHC000071,rna-HHC011189,rna-HHC052739,rna-HHC006836,rna-HHC002729,rna-HHC024764,rna-HHC028752,rna-HHC018206,rna-HHC022670,rna-HHC052971,rna-HHC020717,rna-HHC016616,rna-HHC014138,rna-HHC…	http://www.genome.jp/kegg-bin/show_pathway?ko04115/K05868%09yellow/K02206%09yellow/K04506%09yellow/K10143%09yellow/K10144%09yellow
Cellular Processes	Transport and catabolism	Autophagy - other eukaryotes	ko04136	40	69	9.062005e-01	9.999086e-01	rna-HHC021233,rna-HHC000389,rna-HHC013669,rna-HHC015900,rna-HHC050339,rna-HHC011327,rna-HHC039727,rna-HHC006254,rna-HHC013530,rna-HHC052985,rna-HHC042295,rna-HHC012105,rna-HHC016689,rna-HHC021822,rna-HHC047431,rna-HHC052139,rna-HHC052037,rna-HHC021631,rna-HHC017301,rna-HHC046528,rna-HHC030312,rna-HHC047093,rna-HHC030209,rna-HHC010780,rna-HHC043924,rna-HHC051244,rna-HHC040672,rna-HHC006114,rna-HHC…	http://www.genome.jp/kegg-bin/show_pathway?ko04136/K08343%09yellow/K04382%09yellow/K08334%09yellow/K08341%09yellow/K17907%09yellow/K08269%09yellow/K08330%09yellow/K08333%09yellow/K08331%09yellow/K08266%09yellow/K17908%09yellow/K07204%09yellow
Cellular Processes	Transport and catabolism	Autophagy - yeast	ko04138	101	165	9.000772e-01	9.999086e-01	rna-HHC042295,rna-HHC012105,rna-HHC008576,rna-HHC003532,rna-HHC006254,rna-HHC046528,rna-HHC000455,rna-HHC003693,rna-HHC021822,rna-HHC016597,rna-HHC039148,rna-HHC017091,rna-HHC020600,rna-HHC027155,rna-HHC048063,rna-HHC043818,rna-HHC035543,rna-HHC022688,rna-HHC036413,rna-HHC010576,rna-HHC016098,rna-HHC051420,rna-HHC016596,rna-HHC038228,rna-HHC015900,rna-HHC020881,rna-HHC016362,rna-HHC032578,rna-HHC…	http://www.genome.jp/kegg-bin/show_pathway?ko04138/K08330%09yellow/K08334%09yellow/K20195%09yellow/K08269%09yellow/K04382%09yellow/K17607%09yellow/K12761%09yellow/K08333%09yellow/K14209%09yellow/K00654%09yellow/K17260%09yellow/K20184%09yellow/K03237%09yellow/K15296%09yellow/K12479%09yellow/K08331%09yellow/K20181%09yellow/K20183%09yellow/K08266%09yellow/K16196%09yellow/K17908%09yellow/K04464%09yel…
Environmental Information Processing	Signal transduction	Jak-STAT signaling pathway	ko04630	9	20	9.587817e-01	9.999086e-01	rna-HHC012006,rna-HHC022971,rna-HHC010691,rna-HHC015990,rna-HHC018540,rna-HHC052909,rna-HHC042156,rna-HHC030128,rna-HHC051147	http://www.genome.jp/kegg-bin/show_pathway?ko04630/K04498%09yellow
Environmental Information Processing	Signal transduction	NF-kappa B signaling pathway	ko04064	92	168	9.987310e-01	9.999086e-01	rna-HHC015316,rna-HHC043729,rna-HHC000048,rna-HHC049005,rna-HHC043726,rna-HHC020953,rna-HHC035621,rna-HHC052661,rna-HHC016207,rna-HHC028493,rna-HHC011499,rna-HHC042979,rna-HHC028082,rna-HHC042233,rna-HHC025879,rna-HHC047140,rna-HHC023567,rna-HHC026595,rna-HHC018905,rna-HHC027857,rna-HHC053179,rna-HHC033242,rna-HHC049675,rna-HHC009705,rna-HHC023967,rna-HHC043404,rna-HHC044109,rna-HHC002440,rna-HHC…	http://www.genome.jp/kegg-bin/show_pathway?ko04064/K04730%09yellow/K04733%09yellow/K10577%09yellow/K03097%09yellow/K03115%09yellow
Genetic Information Processing	Folding, sorting and degradation	Sulfur relay system	ko04122	5	15	9.906100e-01	9.999086e-01	rna-HHC022086,rna-HHC021154,rna-HHC012874,rna-HHC017559,rna-HHC046120	http://www.genome.jp/kegg-bin/show_pathway?ko04122/K01011%09yellow/K12161%09yellow/K14168%09yellow/K03635%09yellow
Genetic Information Processing	Replication and repair	Base excision repair	ko03410	50	88	9.589137e-01	9.999086e-01	rna-HHC004614,rna-HHC048278,rna-HHC001374,rna-HHC000709,rna-HHC010052,rna-HHC022667,rna-HHC010627,rna-HHC005277,rna-HHC039501,rna-HHC028250,rna-HHC018193,rna-HHC001289,rna-HHC009231,rna-HHC010118,rna-HHC026160,rna-HHC029165,rna-HHC032861,rna-HHC051904,rna-HHC011093,rna-HHC051117,rna-HHC023371,rna-HHC048274,rna-HHC007805,rna-HHC036980,rna-HHC003188,rna-HHC047222,rna-HHC037949,rna-HHC044439,rna-HHC…	http://www.genome.jp/kegg-bin/show_pathway?ko03410/K03505%09yellow/K03504%09yellow/K10801%09yellow/K10773%09yellow/K02335%09yellow/K01247%09yellow/K01142%09yellow/K04802%09yellow/K03575%09yellow/K02327%09yellow/K01246%09yellow/K10747%09yellow/K03512%09yellow/K10803%09yellow/K10798%09yellow/K02324%09yellow/K10772%09yellow
Genetic Information Processing	Replication and repair	DNA replication	ko03030	86	148	9.765647e-01	9.999086e-01	rna-HHC044460,rna-HHC022667,rna-HHC020641,rna-HHC001316,rna-HHC046184,rna-HHC011493,rna-HHC000709,rna-HHC050852,rna-HHC044262,rna-HHC048278,rna-HHC015991,rna-HHC004614,rna-HHC012813,rna-HHC026591,rna-HHC019481,rna-HHC018193,rna-HHC024895,rna-HHC028250,rna-HHC039167,rna-HHC039501,rna-HHC045949,rna-HHC003436,rna-HHC011093,rna-HHC029165,rna-HHC009736,rna-HHC039275,rna-HHC007594,rna-HHC026160,rna-HHC…	http://www.genome.jp/kegg-bin/show_pathway?ko03030/K03111%09yellow/K02335%09yellow/K07466%09yellow/K10756%09yellow/K10755%09yellow/K03504%09yellow/K03505%09yellow/K10739%09yellow/K04802%09yellow/K02684%09yellow/K02327%09yellow/K02321%09yellow/K10747%09yellow/K02209%09yellow/K02685%09yellow/K02324%09yellow
Genetic Information Processing	Translation	Ribosome biogenesis in eukaryotes	ko03008	129	212	9.433572e-01	9.999086e-01	rna-HHC033812,rna-HHC011523,rna-HHC044243,rna-HHC052288,rna-HHC019571,rna-HHC051670,rna-HHC013263,rna-HHC036238,rna-HHC024806,rna-HHC023897,rna-HHC022727,rna-HHC032041,rna-HHC035724,rna-HHC023208,rna-HHC028686,rna-HHC041489,rna-HHC035891,rna-HHC018015,rna-HHC049675,rna-HHC041320,rna-HHC027857,rna-HHC020506,rna-HHC036337,rna-HHC035734,rna-HHC034244,rna-HHC027331,rna-HHC011499,rna-HHC038776,rna-HHC…	http://www.genome.jp/kegg-bin/show_pathway?ko03008/K14539%09yellow/K07936%09yellow/K14544%09yellow/K14537%09yellow/K12619%09yellow/K14553%09yellow/K14536%09yellow/K14564%09yellow/K14558%09yellow/K14571%09yellow/K14555%09yellow/K11130%09yellow/K03264%09yellow/K03097%09yellow/K14546%09yellow/K14563%09yellow/K14548%09yellow/K11131%09yellow/K14574%09yellow/K14538%09yellow/K14545%09yellow/K14572%09yel…
Metabolism	Amino acid metabolism	Arginine and proline metabolism	ko00330	52	88	9.031613e-01	9.999086e-01	rna-HHC001984,rna-HHC009495,rna-HHC036590,rna-HHC006112,rna-HHC001646,rna-HHC001985,rna-HHC029745,rna-HHC002296,rna-HHC035713,rna-HHC050800,rna-HHC040907,rna-HHC048589,rna-HHC050072,rna-HHC043525,rna-HHC043099,rna-HHC015212,rna-HHC002490,rna-HHC036022,rna-HHC017313,rna-HHC052594,rna-HHC033969,rna-HHC036100,rna-HHC016651,rna-HHC037370,rna-HHC034924,rna-HHC010279,rna-HHC048201,rna-HHC001302,rna-HHC…	http://www.genome.jp/kegg-bin/show_pathway?ko00330/K00797%09yellow/K12251%09yellow/K01611%09yellow/K12657%09yellow/K00128%09yellow/K14454%09yellow/K00472%09yellow/K00286%09yellow/K17839%09yellow/K00811%09yellow/K00294%09yellow/K01583%09yellow/K01426%09yellow/K01259%09yellow/K01476%09yellow/K00819%09yellow
Metabolism	Amino acid metabolism	Arginine biosynthesis	ko00220	42	73	9.248523e-01	9.999086e-01	rna-HHC028233,rna-HHC049093,rna-HHC028207,rna-HHC013224,rna-HHC001893,rna-HHC021302,rna-HHC044642,rna-HHC036065,rna-HHC028218,rna-HHC045538,rna-HHC021949,rna-HHC014554,rna-HHC045352,rna-HHC017313,rna-HHC052594,rna-HHC041368,rna-HHC047634,rna-HHC012943,rna-HHC022264,rna-HHC017748,rna-HHC001887,rna-HHC010023,rna-HHC014090,rna-HHC028215,rna-HHC043469,rna-HHC031090,rna-HHC018140,rna-HHC050910,rna-HHC…	http://www.genome.jp/kegg-bin/show_pathway?ko00220/K00611%09yellow/K01915%09yellow/K00814%09yellow/K01427%09yellow/K00261%09yellow/K00262%09yellow/K14677%09yellow/K00811%09yellow/K14454%09yellow/K00620%09yellow/K00145%09yellow/K01940%09yellow/K14272%09yellow/K01476%09yellow
Metabolism	Amino acid metabolism	Phenylalanine metabolism	ko00360	47	78	8.410161e-01	9.999086e-01	rna-HHC036266,rna-HHC018960,rna-HHC003976,rna-HHC028484,rna-HHC013289,rna-HHC025515,rna-HHC025514,rna-HHC032691,rna-HHC035916,rna-HHC006894,rna-HHC028487,rna-HHC038101,rna-HHC007194,rna-HHC035038,rna-HHC025518,rna-HHC054270,rna-HHC027814,rna-HHC027220,rna-HHC017257,rna-HHC044331,rna-HHC014090,rna-HHC006906,rna-HHC015518,rna-HHC005400,rna-HHC025516,rna-HHC045403,rna-HHC005093,rna-HHC036265,rna-HHC…	http://www.genome.jp/kegg-bin/show_pathway?ko00360/K01904%09yellow/K00487%09yellow/K00815%09yellow/K00457%09yellow/K00276%09yellow/K10775%09yellow/K01426%09yellow/K15849%09yellow/K00588%09yellow/K14454%09yellow/K00817%09yellow/K07253%09yellow/K00811%09yellow
Metabolism	Amino acid metabolism	Tyrosine metabolism	ko00350	54	97	9.806123e-01	9.999086e-01	rna-HHC030646,rna-HHC014090,rna-HHC027814,rna-HHC027220,rna-HHC047271,rna-HHC001704,rna-HHC030661,rna-HHC026663,rna-HHC050419,rna-HHC045822,rna-HHC030657,rna-HHC038101,rna-HHC037489,rna-HHC001705,rna-HHC001808,rna-HHC043169,rna-HHC006894,rna-HHC028487,rna-HHC018748,rna-HHC012689,rna-HHC032691,rna-HHC014636,rna-HHC022567,rna-HHC028484,rna-HHC030658,rna-HHC033960,rna-HHC013289,rna-HHC018749,rna-HHC…	http://www.genome.jp/kegg-bin/show_pathway?ko00350/K00422%09yellow/K14454%09yellow/K00276%09yellow/K15849%09yellow/K18857%09yellow/K00121%09yellow/K01800%09yellow/K00815%09yellow/K01555%09yellow/K00001%09yellow/K01557%09yellow/K00457%09yellow/K00817%09yellow/K00811%09yellow/K07253%09yellow
Metabolism	Amino acid metabolism	Valine, leucine and isoleucine biosynthesis	ko00290	25	50	9.872029e-01	9.999086e-01	rna-HHC028891,rna-HHC053660,rna-HHC033166,rna-HHC016720,rna-HHC007719,rna-HHC007775,rna-HHC004495,rna-HHC034642,rna-HHC022710,rna-HHC053985,rna-HHC034833,rna-HHC045213,rna-HHC021325,rna-HHC037552,rna-HHC044273,rna-HHC046904,rna-HHC012123,rna-HHC044271,rna-HHC015942,rna-HHC008056,rna-HHC016782,rna-HHC049467,rna-HHC051926,rna-HHC049321,rna-HHC053662	http://www.genome.jp/kegg-bin/show_pathway?ko00290/K00052%09yellow/K00826%09yellow/K01754%09yellow/K01704%09yellow/K01687%09yellow/K01653%09yellow/K01649%09yellow/K00053%09yellow
Metabolism	Biosynthesis of other secondary metabolites	Isoquinoline alkaloid biosynthesis	ko00950	30	61	9.956275e-01	9.999086e-01	rna-HHC038101,rna-HHC029745,rna-HHC014324,rna-HHC019808,rna-HHC030657,rna-HHC030661,rna-HHC027814,rna-HHC014323,rna-HHC027220,rna-HHC014090,rna-HHC030646,rna-HHC005400,rna-HHC028484,rna-HHC029933,rna-HHC030658,rna-HHC015518,rna-HHC045403,rna-HHC038093,rna-HHC052594,rna-HHC053897,rna-HHC014322,rna-HHC029573,rna-HHC032691,rna-HHC017313,rna-HHC030652,rna-HHC006894,rna-HHC035470,rna-HHC028487,rna-HHC…	http://www.genome.jp/kegg-bin/show_pathway?ko00950/K00276%09yellow/K14454%09yellow/K21311%09yellow/K00422%09yellow/K15849%09yellow/K00815%09yellow/K00811%09yellow
Metabolism	Biosynthesis of other secondary metabolites	Phenylpropanoid biosynthesis	ko00940	168	267	8.612988e-01	9.999086e-01	rna-HHC040324,rna-HHC046257,rna-HHC047825,rna-HHC034297,rna-HHC017257,rna-HHC032423,rna-HHC009800,rna-HHC006528,rna-HHC025518,rna-HHC047824,rna-HHC032424,rna-HHC040320,rna-HHC034294,rna-HHC053539,rna-HHC018845,rna-HHC013205,rna-HHC047827,rna-HHC040715,rna-HHC013204,rna-HHC035038,rna-HHC040814,rna-HHC038942,rna-HHC050735,rna-HHC048544,rna-HHC016053,rna-HHC016851,rna-HHC027549,rna-HHC014631,rna-HHC…	http://www.genome.jp/kegg-bin/show_pathway?ko00940/K00430%09yellow/K00588%09yellow/K13065%09yellow/K01904%09yellow/K09754%09yellow/K09753%09yellow/K00487%09yellow/K13066%09yellow/K00083%09yellow/K10775%09yellow/K01188%09yellow/K09755%09yellow/K12355%09yellow/K05350%09yellow
Metabolism	Carbohydrate metabolism	C5-Branched dibasic acid metabolism	ko00660	8	16	8.654548e-01	9.999086e-01	rna-HHC004495,rna-HHC028891,rna-HHC034642,rna-HHC046904,rna-HHC053985,rna-HHC051926,rna-HHC016720,rna-HHC049467	http://www.genome.jp/kegg-bin/show_pathway?ko00660/K01653%09yellow/K00052%09yellow/K01704%09yellow
Metabolism	Carbohydrate metabolism	Pyruvate metabolism	ko00620	103	177	9.848446e-01	9.999086e-01	rna-HHC028557,rna-HHC048490,rna-HHC022012,rna-HHC001670,rna-HHC019942,rna-HHC035698,rna-HHC037794,rna-HHC001717,rna-HHC052891,rna-HHC026937,rna-HHC025284,rna-HHC045752,rna-HHC021330,rna-HHC031119,rna-HHC029473,rna-HHC035906,rna-HHC016671,rna-HHC040401,rna-HHC001646,rna-HHC048768,rna-HHC042193,rna-HHC016786,rna-HHC041843,rna-HHC031899,rna-HHC028214,rna-HHC052007,rna-HHC044865,rna-HHC043377,rna-HHC…	http://www.genome.jp/kegg-bin/show_pathway?ko00620/K00029%09yellow/K01895%09yellow/K00873%09yellow/K00627%09yellow/K01006%09yellow/K02160%09yellow/K01759%09yellow/K00161%09yellow/K00026%09yellow/K00025%09yellow/K01961%09yellow/K00128%09yellow/K01679%09yellow/K00162%09yellow/K01962%09yellow/K00028%09yellow/K00382%09yellow/K00102%09yellow/K01595%09yellow/K01649%09yellow/K11262%09yellow
Metabolism	Carbohydrate metabolism	Starch and sucrose metabolism	ko00500	156	248	8.526756e-01	9.999086e-01	rna-HHC035760,rna-HHC006516,rna-HHC000761,rna-HHC038400,rna-HHC025287,rna-HHC033583,rna-HHC049521,rna-HHC017597,rna-HHC032252,rna-HHC000072,rna-HHC032581,rna-HHC009690,rna-HHC012936,rna-HHC019410,rna-HHC010422,rna-HHC037148,rna-HHC032077,rna-HHC032111,rna-HHC025276,rna-HHC019775,rna-HHC020273,rna-HHC029666,rna-HHC030757,rna-HHC005049,rna-HHC025007,rna-HHC025031,rna-HHC038701,rna-HHC032105,rna-HHC…	http://www.genome.jp/kegg-bin/show_pathway?ko00500/K01177%09yellow/K01188%09yellow/K00703%09yellow/K00695%09yellow/K05350%09yellow/K00844%09yellow/K01810%09yellow/K19891%09yellow/K07024%09yellow/K16055%09yellow/K01835%09yellow/K00975%09yellow/K01179%09yellow/K00696%09yellow/K01187%09yellow/K00688%09yellow/K01193%09yellow/K19893%09yellow/K19892%09yellow/K00700%09yellow/K18447%09yellow/K00705%09yel…
Metabolism	Energy metabolism	Nitrogen metabolism	ko00910	39	67	8.952736e-01	9.999086e-01	rna-HHC041368,rna-HHC028989,rna-HHC045538,rna-HHC021949,rna-HHC045352,rna-HHC039958,rna-HHC010393,rna-HHC047744,rna-HHC044945,rna-HHC044944,rna-HHC012943,rna-HHC028990,rna-HHC001538,rna-HHC026717,rna-HHC017770,rna-HHC047549,rna-HHC036065,rna-HHC049093,rna-HHC044949,rna-HHC021302,rna-HHC044642,rna-HHC044942,rna-HHC016752,rna-HHC039969,rna-HHC048786,rna-HHC030843,rna-HHC031620,rna-HHC043062,rna-HHC…	http://www.genome.jp/kegg-bin/show_pathway?ko00910/K01915%09yellow/K01674%09yellow/K00261%09yellow/K01673%09yellow/K02575%09yellow/K01455%09yellow/K00262%09yellow
Metabolism	Energy metabolism	Oxidative phosphorylation	ko00190	241	385	9.284027e-01	9.999086e-01	rna-HHC014538,rna-HHC010767,rna-HHC009182,rna-HHC003808,rna-HHC006914,rna-HHC031379,rna-HHC040585,rna-HHC011342,rna-HHC026649,rna-HHC035210,rna-HHC018644,rna-HHC001240,rna-HHC046550,rna-HHC051352,rna-HHC019048,rna-HHC034899,rna-HHC049210,rna-HHC011382,rna-HHC052868,rna-HHC043911,rna-HHC023476,rna-HHC044629,rna-HHC010608,rna-HHC009453,rna-HHC001186,rna-HHC000484,rna-HHC002557,rna-HHC027250,rna-HHC…	http://www.genome.jp/kegg-bin/show_pathway?ko00190/K01535%09yellow/K02133%09yellow/K02147%09yellow/K03952%09yellow/K02126%09yellow/K02266%09yellow/K02146%09yellow/K00413%09yellow/K05578%09yellow/K05579%09yellow/K02137%09yellow/K03942%09yellow/K02109%09yellow/K02155%09yellow/K03955%09yellow/K02138%09yellow/K00234%09yellow/K00417%09yellow/K03940%09yellow/K01507%09yellow/K02259%09yellow/K05572%09yel…
Metabolism	Energy metabolism	Photosynthesis - antenna proteins	ko00196	25	48	9.705998e-01	9.999086e-01	rna-HHC035198,rna-HHC000983,rna-HHC031275,rna-HHC000981,rna-HHC047358,rna-HHC026031,rna-HHC013932,rna-HHC012571,rna-HHC035219,rna-HHC039554,rna-HHC013807,rna-HHC033055,rna-HHC051008,rna-HHC049815,rna-HHC010882,rna-HHC040054,rna-HHC015612,rna-HHC028374,rna-HHC020634,rna-HHC000984,rna-HHC025404,rna-HHC030066,rna-HHC031484,rna-HHC000982,rna-HHC042555	http://www.genome.jp/kegg-bin/show_pathway?ko00196/K08916%09yellow/K08912%09yellow/K08917%09yellow/K08913%09yellow/K08910%09yellow/K08909%09yellow/K08914%09yellow/K08908%09yellow
Metabolism	Energy metabolism	Photosynthesis	ko00195	72	139	9.997109e-01	9.999086e-01	rna-HHC004753,rna-HHC049118,rna-HHC007802,rna-HHC049188,rna-HHC037259,rna-HHC049231,rna-HHC045425,rna-HHC032970,rna-HHC017572,rna-HHC007796,rna-HHC037655,rna-HHC002584,rna-HHC031502,rna-HHC023595,rna-HHC022115,rna-HHC017282,rna-HHC021812,rna-HHC053462,rna-HHC009425,rna-HHC050458,rna-HHC019162,rna-HHC043838,rna-HHC003536,rna-HHC049842,rna-HHC007343,rna-HHC045342,rna-HHC023481,rna-HHC041808,rna-HHC…	http://www.genome.jp/kegg-bin/show_pathway?ko00195/K02641%09yellow/K08901%09yellow/K02690%09yellow/K02721%09yellow/K02707%09yellow/K02698%09yellow/K03542%09yellow/K02694%09yellow/K08902%09yellow/K08905%09yellow/K02113%09yellow/K02639%09yellow/K02109%09yellow/K02701%09yellow/K02693%09yellow/K02717%09yellow/K02112%09yellow/K02115%09yellow/K02716%09yellow/K08903%09yellow/K02692%09yellow/K03541%09yel…
Metabolism	Glycan biosynthesis and metabolism	Glycosaminoglycan degradation	ko00531	11	28	9.968578e-01	9.999086e-01	rna-HHC030348,rna-HHC053488,rna-HHC052944,rna-HHC032238,rna-HHC008565,rna-HHC038074,rna-HHC041455,rna-HHC013491,rna-HHC028917,rna-HHC051725,rna-HHC017371	http://www.genome.jp/kegg-bin/show_pathway?ko00531/K12373%09yellow/K10532%09yellow/K01205%09yellow
Metabolism	Glycan biosynthesis and metabolism	Glycosphingolipid biosynthesis - globo and isoglobo series	ko00603	9	20	9.587817e-01	9.999086e-01	rna-HHC053488,rna-HHC036024,rna-HHC013491,rna-HHC019559,rna-HHC030348,rna-HHC038074,rna-HHC008565,rna-HHC049797,rna-HHC049793	http://www.genome.jp/kegg-bin/show_pathway?ko00603/K12373%09yellow/K01988%09yellow
Metabolism	Glycan biosynthesis and metabolism	Glycosylphosphatidylinositol(GPI)-anchor biosynthesis	ko00563	23	41	8.853400e-01	9.999086e-01	rna-HHC049342,rna-HHC049000,rna-HHC024802,rna-HHC025052,rna-HHC033140,rna-HHC043292,rna-HHC004829,rna-HHC007507,rna-HHC049060,rna-HHC032734,rna-HHC038042,rna-HHC043098,rna-HHC014893,rna-HHC020504,rna-HHC047817,rna-HHC038305,rna-HHC025038,rna-HHC014896,rna-HHC033629,rna-HHC040491,rna-HHC019758,rna-HHC025626,rna-HHC032490	http://www.genome.jp/kegg-bin/show_pathway?ko00563/K03860%09yellow/K05310%09yellow/K05293%09yellow/K05284%09yellow/K05286%09yellow/K05287%09yellow/K05285%09yellow/K03434%09yellow/K07541%09yellow/K03858%09yellow/K07542%09yellow/K05291%09yellow
Metabolism	Glycan biosynthesis and metabolism	Lipopolysaccharide biosynthesis	ko00540	10	20	9.009611e-01	9.999086e-01	rna-HHC015800,rna-HHC028906,rna-HHC049481,rna-HHC015805,rna-HHC032171,rna-HHC048941,rna-HHC012170,rna-HHC015791,rna-HHC020752,rna-HHC014217	http://www.genome.jp/kegg-bin/show_pathway?ko00540/K00979%09yellow/K01627%09yellow/K06041%09yellow/K00677%09yellow
Metabolism	Glycan biosynthesis and metabolism	Other glycan degradation	ko00511	15	28	8.868880e-01	9.999086e-01	rna-HHC015185,rna-HHC050551,rna-HHC008565,rna-HHC016891,rna-HHC030348,rna-HHC053488,rna-HHC037223,rna-HHC037222,rna-HHC021428,rna-HHC042897,rna-HHC038074,rna-HHC020551,rna-HHC044131,rna-HHC013491,rna-HHC036757	http://www.genome.jp/kegg-bin/show_pathway?ko00511/K01190%09yellow/K01206%09yellow/K12373%09yellow/K01191%09yellow/K01227%09yellow/K15923%09yellow
Metabolism	Lipid metabolism	Sphingolipid metabolism	ko00600	34	62	9.592181e-01	9.999086e-01	rna-HHC035718,rna-HHC020421,rna-HHC004405,rna-HHC026119,rna-HHC016703,rna-HHC039476,rna-HHC008257,rna-HHC015882,rna-HHC035878,rna-HHC030208,rna-HHC008807,rna-HHC008600,rna-HHC035550,rna-HHC037689,rna-HHC011640,rna-HHC035543,rna-HHC016704,rna-HHC013808,rna-HHC053261,rna-HHC038635,rna-HHC026135,rna-HHC027964,rna-HHC031885,rna-HHC015185,rna-HHC039148,rna-HHC020368,rna-HHC002472,rna-HHC035548,rna-HHC…	http://www.genome.jp/kegg-bin/show_pathway?ko00600/K04712%09yellow/K12349%09yellow/K04713%09yellow/K04708%09yellow/K04715%09yellow/K04711%09yellow/K00654%09yellow/K04716%09yellow/K04710%09yellow/K04718%09yellow/K01190%09yellow
Metabolism	Metabolism of cofactors and vitamins	Biotin metabolism	ko00780	29	53	9.462497e-01	9.999086e-01	rna-HHC013068,rna-HHC019809,rna-HHC053389,rna-HHC021777,rna-HHC040157,rna-HHC005524,rna-HHC034641,rna-HHC032401,rna-HHC038296,rna-HHC050875,rna-HHC008429,rna-HHC046375,rna-HHC014169,rna-HHC011156,rna-HHC029370,rna-HHC022728,rna-HHC040605,rna-HHC041411,rna-HHC047880,rna-HHC016286,rna-HHC018260,rna-HHC050872,rna-HHC016691,rna-HHC042960,rna-HHC047826,rna-HHC002032,rna-HHC042961,rna-HHC000762,rna-HHC…	http://www.genome.jp/kegg-bin/show_pathway?ko00780/K09458%09yellow/K00208%09yellow/K00059%09yellow/K01942%09yellow/K19562%09yellow/K00652%09yellow
Metabolism	Metabolism of cofactors and vitamins	Nicotinate and nicotinamide metabolism	ko00760	17	31	8.744326e-01	9.999086e-01	rna-HHC025571,rna-HHC013478,rna-HHC050147,rna-HHC028257,rna-HHC000203,rna-HHC002781,rna-HHC049407,rna-HHC030355,rna-HHC025584,rna-HHC009212,rna-HHC001654,rna-HHC019072,rna-HHC011539,rna-HHC029427,rna-HHC032460,rna-HHC047144,rna-HHC029081	http://www.genome.jp/kegg-bin/show_pathway?ko00760/K01950%09yellow/K03787%09yellow/K00763%09yellow/K00278%09yellow/K03426%09yellow/K03517%09yellow/K00858%09yellow
Metabolism	Metabolism of cofactors and vitamins	Pantothenate and CoA biosynthesis	ko00770	28	54	9.800533e-01	9.999086e-01	rna-HHC053985,rna-HHC010630,rna-HHC028127,rna-HHC034642,rna-HHC004495,rna-HHC011113,rna-HHC007775,rna-HHC030971,rna-HHC045882,rna-HHC007719,rna-HHC030977,rna-HHC054173,rna-HHC012990,rna-HHC049925,rna-HHC053660,rna-HHC053662,rna-HHC035999,rna-HHC015942,rna-HHC053571,rna-HHC006808,rna-HHC044273,rna-HHC030816,rna-HHC053068,rna-HHC012123,rna-HHC001943,rna-HHC044271,rna-HHC051833,rna-HHC005526	http://www.genome.jp/kegg-bin/show_pathway?ko00770/K01653%09yellow/K09680%09yellow/K01598%09yellow/K02201%09yellow/K01687%09yellow/K00207%09yellow/K00859%09yellow/K00826%09yellow/K06133%09yellow/K00053%09yellow
Metabolism	Metabolism of cofactors and vitamins	Thiamine metabolism	ko00730	17	32	9.144048e-01	9.999086e-01	rna-HHC043028,rna-HHC035659,rna-HHC042223,rna-HHC042229,rna-HHC045218,rna-HHC048336,rna-HHC043527,rna-HHC041916,rna-HHC029177,rna-HHC041470,rna-HHC034163,rna-HHC028146,rna-HHC026999,rna-HHC051986,rna-HHC000259,rna-HHC034544,rna-HHC048247	http://www.genome.jp/kegg-bin/show_pathway?ko00730/K00939%09yellow/K01662%09yellow/K03147%09yellow/K00949%09yellow
Metabolism	Metabolism of other amino acids	beta-Alanine metabolism	ko00410	38	66	9.114349e-01	9.999086e-01	rna-HHC040907,rna-HHC048589,rna-HHC009703,rna-HHC015313,rna-HHC050712,rna-HHC051275,rna-HHC043525,rna-HHC008694,rna-HHC027814,rna-HHC050072,rna-HHC001646,rna-HHC033164,rna-HHC037555,rna-HHC034223,rna-HHC001984,rna-HHC030069,rna-HHC001985,rna-HHC038101,rna-HHC002296,rna-HHC012828,rna-HHC049322,rna-HHC054293,rna-HHC003011,rna-HHC012990,rna-HHC032542,rna-HHC037370,rna-HHC047218,rna-HHC030943,rna-HHC…	http://www.genome.jp/kegg-bin/show_pathway?ko00410/K17839%09yellow/K00128%09yellow/K01580%09yellow/K00276%09yellow/K00140%09yellow/K05605%09yellow/K00797%09yellow/K01578%09yellow/K00207%09yellow
Metabolism	Metabolism of terpenoids and polyketides	Carotenoid biosynthesis	ko00906	32	62	9.880223e-01	9.999086e-01	rna-HHC020965,rna-HHC051890,rna-HHC036242,rna-HHC016428,rna-HHC051891,rna-HHC043171,rna-HHC043020,rna-HHC032039,rna-HHC032037,rna-HHC050260,rna-HHC020285,rna-HHC026054,rna-HHC025544,rna-HHC019949,rna-HHC026065,rna-HHC001256,rna-HHC020679,rna-HHC011833,rna-HHC011837,rna-HHC024992,rna-HHC035650,rna-HHC048344,rna-HHC050723,rna-HHC024675,rna-HHC017576,rna-HHC038777,rna-HHC015767,rna-HHC053717,rna-HHC…	http://www.genome.jp/kegg-bin/show_pathway?ko00906/K15746%09yellow/K14593%09yellow/K09837%09yellow/K15747%09yellow/K02291%09yellow/K17913%09yellow/K09840%09yellow/K09843%09yellow/K17912%09yellow/K15744%09yellow/K17911%09yellow
Metabolism	Metabolism of terpenoids and polyketides	Diterpenoid biosynthesis	ko00904	30	56	9.668266e-01	9.999086e-01	rna-HHC053852,rna-HHC030794,rna-HHC032189,rna-HHC034855,rna-HHC011504,rna-HHC017162,rna-HHC004216,rna-HHC030795,rna-HHC000304,rna-HHC036486,rna-HHC053449,rna-HHC009181,rna-HHC038988,rna-HHC002822,rna-HHC009179,rna-HHC044337,rna-HHC021476,rna-HHC008842,rna-HHC009031,rna-HHC043899,rna-HHC028683,rna-HHC019685,rna-HHC002946,rna-HHC038989,rna-HHC043901,rna-HHC030798,rna-HHC016939,rna-HHC050854,rna-HHC…	http://www.genome.jp/kegg-bin/show_pathway?ko00904/K04122%09yellow/K05282%09yellow/K04125%09yellow/K04124%09yellow/K04123%09yellow/K04120%09yellow
Metabolism	Metabolism of terpenoids and polyketides	Sesquiterpenoid and triterpenoid biosynthesis	ko00909	7	17	9.701707e-01	9.999086e-01	rna-HHC034957,rna-HHC052620,rna-HHC013552,rna-HHC044286,rna-HHC011656,rna-HHC045023,rna-HHC031367	http://www.genome.jp/kegg-bin/show_pathway?ko00909/K00511%09yellow/K00801%09yellow
Metabolism	Nucleotide metabolism	Purine metabolism	ko00230	211	344	9.690646e-01	9.999086e-01	rna-HHC052457,rna-HHC013478,rna-HHC001724,rna-HHC048267,rna-HHC039288,rna-HHC012936,rna-HHC052891,rna-HHC001717,rna-HHC052142,rna-HHC015088,rna-HHC035698,rna-HHC001930,rna-HHC026868,rna-HHC019601,rna-HHC023056,rna-HHC033258,rna-HHC021493,rna-HHC041458,rna-HHC043786,rna-HHC031899,rna-HHC021474,rna-HHC003858,rna-HHC006701,rna-HHC045661,rna-HHC018192,rna-HHC000548,rna-HHC048283,rna-HHC031385,rna-HHC…	http://www.genome.jp/kegg-bin/show_pathway?ko00230/K00856%09yellow/K03787%09yellow/K10807%09yellow/K03504%09yellow/K00088%09yellow/K01835%09yellow/K00873%09yellow/K00760%09yellow/K14641%09yellow/K03013%09yellow/K03023%09yellow/K00942%09yellow/K03002%09yellow/K03009%09yellow/K03015%09yellow/K03025%09yellow/K18532%09yellow/K01933%09yellow/K00962%09yellow/K02335%09yellow/K11808%09yellow/K03026%09yel…
Metabolism	Nucleotide metabolism	Pyrimidine metabolism	ko00240	156	252	9.176938e-01	9.999086e-01	rna-HHC044210,rna-HHC047222,rna-HHC015088,rna-HHC050957,rna-HHC013227,rna-HHC033258,rna-HHC026190,rna-HHC026868,rna-HHC001930,rna-HHC013478,rna-HHC001724,rna-HHC016857,rna-HHC048267,rna-HHC022976,rna-HHC017595,rna-HHC046959,rna-HHC018192,rna-HHC024256,rna-HHC011321,rna-HHC030355,rna-HHC014127,rna-HHC032049,rna-HHC045661,rna-HHC021462,rna-HHC053703,rna-HHC000084,rna-HHC049636,rna-HHC048283,rna-HHC…	http://www.genome.jp/kegg-bin/show_pathway?ko00240/K00254%09yellow/K02327%09yellow/K14641%09yellow/K03017%09yellow/K03026%09yellow/K03002%09yellow/K10807%09yellow/K03023%09yellow/K03013%09yellow/K03787%09yellow/K13800%09yellow/K03504%09yellow/K03011%09yellow/K01520%09yellow/K02335%09yellow/K00876%09yellow/K03022%09yellow/K00940%09yellow/K01465%09yellow/K00962%09yellow/K03006%09yellow/K00609%09yel…
Metabolism	Overview	2-Oxocarboxylic acid metabolism	ko01210	65	115	9.812544e-01	9.999086e-01	rna-HHC014090,rna-HHC042013,rna-HHC053985,rna-HHC052109,rna-HHC022949,rna-HHC047223,rna-HHC050910,rna-HHC019694,rna-HHC044544,rna-HHC032849,rna-HHC016720,rna-HHC014802,rna-HHC053662,rna-HHC049467,rna-HHC051926,rna-HHC040411,rna-HHC008056,rna-HHC029168,rna-HHC010277,rna-HHC046904,rna-HHC044273,rna-HHC029510,rna-HHC049907,rna-HHC014554,rna-HHC010274,rna-HHC023085,rna-HHC020696,rna-HHC022710,rna-HHC…	http://www.genome.jp/kegg-bin/show_pathway?ko01210/K14454%09yellow/K01647%09yellow/K01653%09yellow/K00928%09yellow/K00133%09yellow/K00030%09yellow/K14272%09yellow/K01681%09yellow/K00031%09yellow/K01704%09yellow/K00620%09yellow/K00826%09yellow/K00052%09yellow/K01649%09yellow/K14677%09yellow/K01687%09yellow/K00814%09yellow/K00053%09yellow/K00811%09yellow/K00145%09yellow
Metabolism	Xenobiotics biodegradation and metabolism	Drug metabolism - other enzymes	ko00983	18	33	8.904212e-01	9.999086e-01	rna-HHC011933,rna-HHC024903,rna-HHC039288,rna-HHC012458,rna-HHC012990,rna-HHC023056,rna-HHC004234,rna-HHC053072,rna-HHC046760,rna-HHC048531,rna-HHC028631,rna-HHC052142,rna-HHC043358,rna-HHC020599,rna-HHC019335,rna-HHC024256,rna-HHC035979,rna-HHC030816	http://www.genome.jp/kegg-bin/show_pathway?ko00983/K13421%09yellow/K00876%09yellow/K00088%09yellow/K00106%09yellow/K00207%09yellow/K00760%09yellow/K01951%09yellow
Organismal Systems	Aging	Longevity regulating pathway - worm	ko04212	63	105	8.935164e-01	9.999086e-01	rna-HHC043165,rna-HHC037179,rna-HHC026693,rna-HHC007144,rna-HHC042661,rna-HHC009694,rna-HHC036003,rna-HHC035292,rna-HHC051244,rna-HHC021575,rna-HHC016468,rna-HHC007973,rna-HHC015304,rna-HHC003989,rna-HHC020893,rna-HHC054238,rna-HHC035785,rna-HHC006760,rna-HHC021578,rna-HHC005641,rna-HHC037261,rna-HHC035296,rna-HHC008202,rna-HHC007794,rna-HHC050339,rna-HHC030926,rna-HHC050067,rna-HHC035299,rna-HHC…	http://www.genome.jp/kegg-bin/show_pathway?ko04212/K13113%09yellow/K04688%09yellow/K04077%09yellow/K01358%09yellow/K13356%09yellow/K19765%09yellow/K03781%09yellow/K08269%09yellow/K08341%09yellow/K10798%09yellow/K04564%09yellow/K12824%09yellow
Organismal Systems	Circulatory system	Cardiac muscle contraction	ko04260	24	42	8.602677e-01	9.999086e-01	rna-HHC038664,rna-HHC017188,rna-HHC031379,rna-HHC029497,rna-HHC048683,rna-HHC019080,rna-HHC027401,rna-HHC021731,rna-HHC018566,rna-HHC023821,rna-HHC026649,rna-HHC044910,rna-HHC014428,rna-HHC047832,rna-HHC021439,rna-HHC043911,rna-HHC028986,rna-HHC023001,rna-HHC036503,rna-HHC013482,rna-HHC027924,rna-HHC042131,rna-HHC049951,rna-HHC047545	http://www.genome.jp/kegg-bin/show_pathway?ko04260/K02261%09yellow/K02265%09yellow/K02266%09yellow/K00411%09yellow/K00416%09yellow/K00413%09yellow/K00417%09yellow/K00419%09yellow
Organismal Systems	Digestive system	Salivary secretion	ko04970	10	19	8.442210e-01	9.999086e-01	rna-HHC027490,rna-HHC039918,rna-HHC022633,rna-HHC040588,rna-HHC039559,rna-HHC004176,rna-HHC018153,rna-HHC007812,rna-HHC004183,rna-HHC026025	http://www.genome.jp/kegg-bin/show_pathway?ko04970/K02183%09yellow
Organismal Systems	Environmental adaptation	Circadian entrainment	ko04713	10	19	8.442210e-01	9.999086e-01	rna-HHC026025,rna-HHC004183,rna-HHC018153,rna-HHC007812,rna-HHC022633,rna-HHC039918,rna-HHC027490,rna-HHC004176,rna-HHC039559,rna-HHC040588	http://www.genome.jp/kegg-bin/show_pathway?ko04713/K02183%09yellow
Organismal Systems	Immune system	Chemokine signaling pathway	ko04062	14	27	9.135861e-01	9.999086e-01	rna-HHC022861,rna-HHC043621,rna-HHC042886,rna-HHC036179,rna-HHC018417,rna-HHC002328,rna-HHC050561,rna-HHC052755,rna-HHC014870,rna-HHC029758,rna-HHC021142,rna-HHC014079,rna-HHC019935,rna-HHC035507	http://www.genome.jp/kegg-bin/show_pathway?ko04062/K04368%09yellow/K04392%09yellow/K03083%09yellow
Organismal Systems	Immune system	Leukocyte transendothelial migration	ko04670	9	18	8.847922e-01	9.999086e-01	rna-HHC043621,rna-HHC042886,rna-HHC036179,rna-HHC050561,rna-HHC002328,rna-HHC029758,rna-HHC014079,rna-HHC019935,rna-HHC035507	http://www.genome.jp/kegg-bin/show_pathway?ko04670/K04392%09yellow
Organismal Systems	Immune system	NOD-like receptor signaling pathway	ko04621	130	224	9.938762e-01	9.999086e-01	rna-HHC050339,rna-HHC000048,rna-HHC043729,rna-HHC007610,rna-HHC052661,rna-HHC030312,rna-HHC028813,rna-HHC043726,rna-HHC050159,rna-HHC035621,rna-HHC006412,rna-HHC028082,rna-HHC048983,rna-HHC029224,rna-HHC016207,rna-HHC028493,rna-HHC042979,rna-HHC050099,rna-HHC044827,rna-HHC007137,rna-HHC053179,rna-HHC033242,rna-HHC012793,rna-HHC042233,rna-HHC025879,rna-HHC015047,rna-HHC047140,rna-HHC043109,rna-HHC…	http://www.genome.jp/kegg-bin/show_pathway?ko04621/K08341%09yellow/K04733%09yellow/K20858%09yellow/K12795%09yellow/K03671%09yellow/K11864%09yellow/K15040%09yellow/K04079%09yellow/K17065%09yellow
Organismal Systems	Immune system	Toll and Imd signaling pathway	ko04624	94	175	9.996210e-01	9.999086e-01	rna-HHC044941,rna-HHC000764,rna-HHC025877,rna-HHC011578,rna-HHC035361,rna-HHC032596,rna-HHC026711,rna-HHC016206,rna-HHC017038,rna-HHC033930,rna-HHC007372,rna-HHC049652,rna-HHC015914,rna-HHC052580,rna-HHC019131,rna-HHC054106,rna-HHC013926,rna-HHC023302,rna-HHC049047,rna-HHC053155,rna-HHC043404,rna-HHC023967,rna-HHC009705,rna-HHC002443,rna-HHC051440,rna-HHC002440,rna-HHC023567,rna-HHC026595,rna-HHC…	http://www.genome.jp/kegg-bin/show_pathway?ko04624/K04733%09yellow/K10704%09yellow/K06689%09yellow/K10580%09yellow/K04730%09yellow
Organismal Systems	Immune system	Toll-like receptor signaling pathway	ko04620	88	169	9.999086e-01	9.999086e-01	rna-HHC054222,rna-HHC031688,rna-HHC018446,rna-HHC006184,rna-HHC002831,rna-HHC034037,rna-HHC015344,rna-HHC029758,rna-HHC024680,rna-HHC044397,rna-HHC010954,rna-HHC008357,rna-HHC010369,rna-HHC003810,rna-HHC044857,rna-HHC051793,rna-HHC010637,rna-HHC022895,rna-HHC035620,rna-HHC035507,rna-HHC036288,rna-HHC044227,rna-HHC002328,rna-HHC053886,rna-HHC048046,rna-HHC051359,rna-HHC043101,rna-HHC042536,rna-HHC…	http://www.genome.jp/kegg-bin/show_pathway?ko04620/K04733%09yellow/K04392%09yellow/K04368%09yellow/K04730%09yellow
Organismal Systems	Nervous system	GABAergic synapse	ko04727	39	65	8.250671e-01	9.999086e-01	rna-HHC039584,rna-HHC009747,rna-HHC050712,rna-HHC030006,rna-HHC043469,rna-HHC038566,rna-HHC052037,rna-HHC018140,rna-HHC008694,rna-HHC048087,rna-HHC045353,rna-HHC030312,rna-HHC030069,rna-HHC052267,rna-HHC050339,rna-HHC043062,rna-HHC013530,rna-HHC031620,rna-HHC047466,rna-HHC012828,rna-HHC054293,rna-HHC030843,rna-HHC023435,rna-HHC012269,rna-HHC030943,rna-HHC017042,rna-HHC002240,rna-HHC032542,rna-HHC…	http://www.genome.jp/kegg-bin/show_pathway?ko04727/K15015%09yellow/K01580%09yellow/K14207%09yellow/K01915%09yellow/K08341%09yellow/K15376%09yellow
Organismal Systems	Nervous system	Neurotrophin signaling pathway	ko04722	153	253	9.690915e-01	9.999086e-01	rna-HHC039559,rna-HHC041232,rna-HHC024096,rna-HHC010954,rna-HHC014061,rna-HHC044397,rna-HHC027490,rna-HHC008357,rna-HHC004183,rna-HHC015344,rna-HHC016612,rna-HHC029758,rna-HHC024680,rna-HHC004176,rna-HHC006184,rna-HHC022633,rna-HHC002831,rna-HHC034037,rna-HHC018446,rna-HHC054222,rna-HHC031688,rna-HHC019880,rna-HHC052609,rna-HHC022895,rna-HHC035620,rna-HHC032207,rna-HHC010637,rna-HHC018153,rna-HHC…	http://www.genome.jp/kegg-bin/show_pathway?ko04722/K02183%09yellow/K06630%09yellow/K12462%09yellow/K04733%09yellow/K04392%09yellow/K04464%09yellow/K06276%09yellow/K03083%09yellow/K04368%09yellow/K04730%09yellow
Organismal Systems	Nervous system	Retrograde endocannabinoid signaling	ko04723	64	108	9.229172e-01	9.999086e-01	rna-HHC030818,rna-HHC020324,rna-HHC039584,rna-HHC008362,rna-HHC031922,rna-HHC052165,rna-HHC047466,rna-HHC053131,rna-HHC012988,rna-HHC010362,rna-HHC020735,rna-HHC025397,rna-HHC006406,rna-HHC051496,rna-HHC049775,rna-HHC016265,rna-HHC004895,rna-HHC034128,rna-HHC043388,rna-HHC035804,rna-HHC036663,rna-HHC027146,rna-HHC015237,rna-HHC018225,rna-HHC028660,rna-HHC018702,rna-HHC052877,rna-HHC007976,rna-HHC…	http://www.genome.jp/kegg-bin/show_pathway?ko04723/K03934%09yellow/K03878%09yellow/K15015%09yellow/K03952%09yellow/K03940%09yellow/K03939%09yellow/K03937%09yellow/K01054%09yellow/K03966%09yellow/K03963%09yellow/K03950%09yellow/K03953%09yellow/K03955%09yellow/K03942%09yellow/K11352%09yellow/K03945%09yellow/K03941%09yellow
Organismal Systems	Sensory system	Olfactory transduction	ko04740	10	19	8.442210e-01	9.999086e-01	rna-HHC007812,rna-HHC018153,rna-HHC026025,rna-HHC004183,rna-HHC040588,rna-HHC004176,rna-HHC039559,rna-HHC027490,rna-HHC039918,rna-HHC022633	http://www.genome.jp/kegg-bin/show_pathway?ko04740/K02183%09yellow
Organismal Systems	Sensory system	Phototransduction	ko04744	10	19	8.442210e-01	9.999086e-01	rna-HHC022633,rna-HHC039918,rna-HHC027490,rna-HHC039559,rna-HHC004176,rna-HHC040588,rna-HHC004183,rna-HHC026025,rna-HHC007812,rna-HHC018153	http://www.genome.jp/kegg-bin/show_pathway?ko04744/K02183%09yellow
